# Supplementary material for: HLX and SLC25A20: Immunologic regulators bridging ankylosing spondylitis and uveitis via multi-omics integration and machine learning
Source: PLoS One. 2025 Sep 10;20(9):e0332049. doi: 10.1371/journal.pone.0332049 (PMC12422499; doi:10.1371/journal.pone.0332049)
Supplement: S1 Table — (XLSX) [file pone.0332049.s001.xlsx]

## Sheet: HLX
# ChemicalName	ChemicalID	CasRN	GeneSymbol	GeneID	GeneForms	Organism	OrganismID	Interaction	InteractionActions	PubMedIDs
bisphenol F	C000611646		HLX	3142	mRNA	Homo sapiens	9606	[INS protein co-treated with Dexamethasone co-treated with 1-Methyl-3-isobutylxanthine co-treated with Indomethacin co-treated with bisphenol F] results in increased expression of HLX mRNA	affects^cotreatment|increases^expression	28628672
pirinixic acid	C006253	50892-23-4	HLX	3142	mRNA	Homo sapiens	9606	[pirinixic acid binds to and results in increased activity of PPARA protein] which results in increased expression of HLX mRNA	affects^binding|increases^activity|increases^expression	19710929
benzo(b)fluoranthene	C006703	205-99-2	HLX	3142	mRNA	Mus musculus	10090	benzo(b)fluoranthene results in increased expression of HLX mRNA	increases^expression	26377693
bisphenol A	C006780	1980-05-07	HLX	3142	mRNA	Homo sapiens	9606	[INS protein co-treated with Dexamethasone co-treated with 1-Methyl-3-isobutylxanthine co-treated with Indomethacin co-treated with bisphenol A] results in increased expression of HLX mRNA	affects^cotreatment|increases^expression	28628672
deoxynivalenol	C007262	51481-10-8	HLX	3142	mRNA	Homo sapiens	9606	deoxynivalenol results in increased expression of HLX mRNA	increases^expression	31863870
titanium dioxide	C009495	13463-67-7	HLX	3142	enhancer	Mus musculus	10090	titanium dioxide results in decreased methylation of HLX enhancer	decreases^methylation	35295148
2-methyl-4-isothiazolin-3-one	C011506	2682-20-4	HLX	3142	mRNA	Homo sapiens	9606	2-methyl-4-isothiazolin-3-one results in increased expression of HLX mRNA	increases^expression	31629900
nickel monoxide	C028007	1313-99-1	HLX	3142	mRNA	Rattus norvegicus	10116	nickel monoxide results in increased expression of HLX mRNA	increases^expression	19167457
acetamide	C030686	60-35-5	HLX	3142	mRNA	Rattus norvegicus	10116	acetamide results in increased expression of HLX mRNA	increases^expression	31881176
diallyl trisulfide	C042577	2050-87-5	HLX	3142	mRNA	Homo sapiens	9606	diallyl trisulfide results in increased expression of HLX mRNA	increases^expression	34995734
hexabromocyclododecane	C089796	25637-99-4	HLX	3142	mRNA	Mus musculus	10090	hexabromocyclododecane results in increased expression of HLX mRNA	increases^expression	29177809
abrine	C496492		HLX	3142	mRNA	Homo sapiens	9606	abrine results in increased expression of HLX mRNA	increases^expression	31054353
bisphenol S	C543008		HLX	3142	mRNA	Homo sapiens	9606	[INS protein co-treated with Dexamethasone co-treated with 1-Methyl-3-isobutylxanthine co-treated with Indomethacin co-treated with bisphenol S] results in increased expression of HLX mRNA	affects^cotreatment|increases^expression	28628672
gardiquimod	C546771		HLX	3142	mRNA	Homo sapiens	9606	gardiquimod results in increased expression of HLX mRNA	increases^expression	28003376
Amitrole	D000640	61-82-5	HLX	3142	mRNA	Rattus norvegicus	10116	Amitrole results in increased expression of HLX mRNA	increases^expression	30047161
Benzo(a)pyrene	D001564	50-32-8	HLX	3142	mRNA	Mus musculus	10090	Benzo(a)pyrene results in increased expression of HLX mRNA	increases^expression	32417428
Dexamethasone	D003907	1950-02-02	HLX	3142	mRNA	Homo sapiens	9606	[INS protein co-treated with Dexamethasone co-treated with 1-Methyl-3-isobutylxanthine co-treated with Indomethacin co-treated with bisphenol A] results in increased expression of HLX mRNA	affects^cotreatment|increases^expression	28628672
Diethylhexyl Phthalate	D004051	117-81-7	HLX	3142	mRNA	Mus musculus	10090	Diethylhexyl Phthalate results in increased expression of HLX mRNA	increases^expression	28085963
Chlorpyrifos	D004390	2921-88-2	HLX	3142	mRNA	Mus musculus	10090	Chlorpyrifos results in increased expression of HLX mRNA	increases^expression	37019170
Endosulfan	D004726	115-29-7	HLX	3142	mRNA	Rattus norvegicus	10116	Endosulfan results in increased expression of HLX mRNA	increases^expression	29391264
Estradiol	D004958	50-28-2	HLX	3142	mRNA	Homo sapiens	9606	[Estradiol co-treated with TGFB1 protein] results in increased expression of HLX mRNA	affects^cotreatment|increases^expression	30165855
Fenthion	D005284	55-38-9	HLX	3142	mRNA	Mus musculus	10090	Fenthion results in increased expression of HLX mRNA	increases^expression	34813904
Indomethacin	D007213	53-86-1	HLX	3142	mRNA	Homo sapiens	9606	[INS protein co-treated with Dexamethasone co-treated with 1-Methyl-3-isobutylxanthine co-treated with Indomethacin co-treated with bisphenol A] results in increased expression of HLX mRNA	affects^cotreatment|increases^expression	28628672
Plant Oils	D010938		HLX	3142	mRNA	Homo sapiens	9606	Plant Oils results in increased expression of HLX mRNA	increases^expression	23370395
Sulfadimethoxine	D013412	122-11-2	HLX	3142	mRNA	Rattus norvegicus	10116	Sulfadimethoxine results in increased expression of HLX mRNA	increases^expression	30047161
T-2 Toxin	D013605	21259-20-1	HLX	3142	mRNA	Gallus gallus	9031	T-2 Toxin results in increased expression of HLX mRNA	increases^expression	31299295
Tetrachlorodibenzodioxin	D013749	1746-01-6	HLX	3142	mRNA	Rattus norvegicus	10116	Tetrachlorodibenzodioxin results in increased expression of HLX mRNA	increases^expression	32109520
Thioacetamide	D013853	62-55-5	HLX	3142	mRNA	Rattus norvegicus	10116	Thioacetamide results in increased expression of HLX mRNA	increases^expression	34492290
Trichloroethylene	D014241	1979-01-06	HLX	3142	mRNA	Rattus norvegicus	10116	Trichloroethylene results in increased expression of HLX mRNA	increases^expression	33387578
Triclosan	D014260	3380-34-5	HLX	3142	mRNA	Homo sapiens	9606	Triclosan results in increased expression of HLX mRNA	increases^expression	30510588
1-Methyl-3-isobutylxanthine	D015056	28822-58-4	HLX	3142	mRNA	Homo sapiens	9606	[INS protein co-treated with Dexamethasone co-treated with 1-Methyl-3-isobutylxanthine co-treated with Indomethacin co-treated with bisphenol A] results in increased expression of HLX mRNA	affects^cotreatment|increases^expression	28628672
Aflatoxin B1	D016604	1162-65-8	HLX	3142	mRNA	Rattus norvegicus	10116	Aflatoxin B1 results in increased expression of HLX mRNA	increases^expression	33354967
Asbestos, Crocidolite	D017638	12001-28-4	HLX	3142	promoter	Homo sapiens	9606	Asbestos, Crocidolite results in decreased methylation of HLX promoter	decreases^methylation	29626692
Asbestos, Amosite	D017639	12172-73-5	HLX	3142	promoter	Homo sapiens	9606	Asbestos, Amosite results in decreased methylation of HLX promoter	decreases^methylation	29626692
Okadaic Acid	D019319	78111-17-8	HLX	3142	mRNA	Homo sapiens	9606	Okadaic Acid results in increased expression of HLX mRNA	increases^expression	38832940
Acrylamide	D020106		HLX	3142	mRNA	Mus musculus	10090	Acrylamide results in increased expression of HLX mRNA	increases^expression	30807115
Protein Kinase Inhibitors	D047428		HLX	3142	mRNA	Homo sapiens	9606	Protein Kinase Inhibitors inhibits the reaction [gardiquimod results in increased expression of HLX mRNA]	decreases^reaction|increases^expression	28003376
Particulate Matter	D052638		HLX	3142	mRNA	Mus musculus	10090	Particulate Matter results in increased expression of HLX mRNA	increases^expression	32873817
3-((6-(2-methoxyphenyl)pyrimidin-4-yl)amino)phenyl)methane sulfonamide	C000590771		HLX	3142	mRNA	Homo sapiens	9606	3-((6-(2-methoxyphenyl)pyrimidin-4-yl)amino)phenyl)methane sulfonamide results in decreased expression of HLX mRNA	decreases^expression	24102143
FR900359	C000607068		HLX	3142	protein	Homo sapiens	9606	FR900359 results in decreased phosphorylation of HLX protein	decreases^phosphorylation	37730182
titanium dioxide	C009495	13463-67-7	HLX	3142	gene	Mus musculus	10090	titanium dioxide results in increased methylation of HLX gene	increases^methylation	35295148
terbufos	C012568	13071-79-9	HLX	3142	promoter	Homo sapiens	9606	terbufos results in increased methylation of HLX promoter	increases^methylation	22847954
decamethrin	C017180	52820-00-5	HLX	3142	mRNA	Mus musculus	10090	decamethrin results in decreased expression of HLX mRNA	decreases^expression	37019170
4-hydroxy-2-nonenal	C027576	29343-52-0	HLX	3142	mRNA	Mus musculus	10090	4-hydroxy-2-nonenal results in decreased expression of HLX mRNA	decreases^expression	19191707
ferrous chloride	C029451	7758-94-3	HLX	3142	mRNA	Homo sapiens	9606	ferrous chloride results in decreased expression of HLX mRNA	decreases^expression	35984750
1,3-butadiene	C031763	106-99-0	HLX	3142	mRNA	Mus musculus	10090	1,3-butadiene results in decreased expression of HLX mRNA	decreases^expression	29038090
S-(1,2-dichlorovinyl)cysteine	C039961	627-72-5	HLX	3142	mRNA	Homo sapiens	9606	S-(1,2-dichlorovinyl)cysteine results in decreased expression of HLX mRNA	decreases^expression	33725128
N,N,N',N'-tetrakis(2-pyridylmethyl)ethylenediamine	C044387	16858-02-9	HLX	3142	mRNA	Homo sapiens	9606	N,N,N',N'-tetrakis(2-pyridylmethyl)ethylenediamine results in decreased expression of HLX mRNA	decreases^expression	12756304
Am 580	C068073	102121-60-8	HLX	3142	mRNA	Homo sapiens	9606	Am 580 results in decreased expression of HLX mRNA	decreases^expression	16982809
entinostat	C118739		HLX	3142	mRNA	Homo sapiens	9606	entinostat results in decreased expression of HLX mRNA	decreases^expression	27188386
jinfukang	C544151		HLX	3142	mRNA	Homo sapiens	9606	Cisplatin promotes the reaction [jinfukang results in decreased expression of HLX mRNA]	decreases^expression|increases^reaction	27392435
Rosiglitazone	D000077154		HLX	3142	mRNA	Homo sapiens	9606	Rosiglitazone results in decreased expression of HLX mRNA	decreases^expression	16982809
Acetaminophen	D000082	103-90-2	HLX	3142	mRNA	Rattus norvegicus	10116	Acetaminophen results in decreased expression of HLX mRNA	decreases^expression	33387578
Benzo(a)pyrene	D001564	50-32-8	HLX	3142	exon	Homo sapiens	9606	Benzo(a)pyrene results in increased methylation of HLX exon	increases^methylation	27901495
Cephaloridine	D002509	50-59-9	HLX	3142	mRNA	Rattus norvegicus	10116	Cephaloridine results in decreased expression of HLX mRNA	decreases^expression	18500788
Chelating Agents	D002614		HLX	3142	mRNA	Homo sapiens	9606	[Chelating Agents binds to Copper] which results in decreased expression of HLX mRNA	affects^binding|decreases^expression	31162603
Chloroprene	D002737	126-99-8	HLX	3142	mRNA	Mus musculus	10090	Chloroprene results in decreased expression of HLX mRNA	decreases^expression	23125180
Choline	D002794	62-49-7	HLX	3142	gene	Mus musculus	10090	[Methionine deficiency co-treated with Choline deficiency co-treated with Folic Acid deficiency] results in increased methylation of HLX gene	affects^cotreatment|increases^methylation	20938992
Cisplatin	D002945	15663-27-1	HLX	3142	mRNA	Homo sapiens	9606	Cisplatin promotes the reaction [jinfukang results in decreased expression of HLX mRNA]	decreases^expression|increases^reaction	27392435
Copper	D003300	7440-50-8	HLX	3142	mRNA	Homo sapiens	9606	[Chelating Agents binds to Copper] which results in decreased expression of HLX mRNA	affects^binding|decreases^expression	31162603
Doxorubicin	D004317	23214-92-8	HLX	3142	mRNA	Homo sapiens	9606	Doxorubicin results in decreased expression of HLX mRNA	decreases^expression	29803840
Fonofos	D004397	944-22-9	HLX	3142	promoter	Homo sapiens	9606	Fonofos results in increased methylation of HLX promoter	increases^methylation	22847954
Folic Acid	D005492	59-30-3	HLX	3142	gene	Mus musculus	10090	[Methionine deficiency co-treated with Choline deficiency co-treated with Folic Acid deficiency] results in increased methylation of HLX gene	affects^cotreatment|increases^methylation	20938992
Methionine	D008715	63-68-3	HLX	3142	gene	Mus musculus	10090	[Methionine deficiency co-treated with Choline deficiency co-treated with Folic Acid deficiency] results in increased methylation of HLX gene	affects^cotreatment|increases^methylation	20938992
Parathion	D010278	56-38-2	HLX	3142	promoter	Homo sapiens	9606	Parathion results in increased methylation of HLX promoter	increases^methylation	22847954
Tetrachlorodibenzodioxin	D013749	1746-01-6	HLX	3142	mRNA	Rattus norvegicus	10116	Tetrachlorodibenzodioxin results in decreased expression of HLX mRNA	decreases^expression	33387578
Thioacetamide	D013853	62-55-5	HLX	3142	mRNA	Cavia porcellus	10141	Thioacetamide results in decreased expression of HLX mRNA	decreases^expression	34492290
Valproic Acid	D014635	99-66-1	HLX	3142	gene	Homo sapiens	9606	Valproic Acid results in increased methylation of HLX gene	increases^methylation	29154799
Cyclosporine	D016572	59865-13-3	HLX	3142	mRNA	Homo sapiens	9606	Cyclosporine results in decreased expression of HLX mRNA	decreases^expression	27989131
Aflatoxin B1	D016604	1162-65-8	HLX	3142	mRNA	Homo sapiens	9606	Aflatoxin B1 results in decreased expression of HLX mRNA	decreases^expression	21641981
Acrylamide	D020106		HLX	3142	mRNA	Rattus norvegicus	10116	Acrylamide results in decreased expression of HLX mRNA	decreases^expression	28959563
