# Supplementary material for: HLX and SLC25A20: Immunologic regulators bridging ankylosing spondylitis and uveitis via multi-omics integration and machine learning
Source: PLoS One. 2025 Sep 10;20(9):e0332049. doi: 10.1371/journal.pone.0332049 (PMC12422499; doi:10.1371/journal.pone.0332049)
Supplement: S2 Table — (XLSX) [file pone.0332049.s002.xlsx]

## Sheet: SLC25A20
# ChemicalName	ChemicalID	CasRN	GeneSymbol	GeneID	GeneForms	Organism	OrganismID	Interaction	InteractionActions
1,2-Dimethylhydrazine	D019813	540-73-8	SLC25A20	788	mRNA	Mus musculus	10090	[1,2-Dimethylhydrazine co-treated with Folic Acid] results in decreased expression of SLC25A20 mRNA	affects^cotreatment|decreases^expression
2,2',3',4,4',5-hexachlorobiphenyl	C029790	35065-28-2	SLC25A20	788	mRNA	Rattus norvegicus	10116	2,2',3',4,4',5-hexachlorobiphenyl results in decreased expression of SLC25A20 mRNA	decreases^expression
2',3,3',4',5-pentachloro-4-hydroxybiphenyl	C111118		SLC25A20	788	mRNA	Rattus norvegicus	10116	2',3,3',4',5-pentachloro-4-hydroxybiphenyl results in decreased expression of SLC25A20 mRNA	decreases^expression
2,5,2',5'-tetrachlorobiphenyl	C009407	35693-99-3	SLC25A20	788	mRNA	Homo sapiens	9606	2,5,2',5'-tetrachlorobiphenyl results in decreased expression of SLC25A20 mRNA	decreases^expression
acetamide	C030686	60-35-5	SLC25A20	788	mRNA	Rattus norvegicus	10116	acetamide results in decreased expression of SLC25A20 mRNA	decreases^expression
Acetaminophen	D000082	103-90-2	SLC25A20	788	mRNA	Homo sapiens	9606	Acetaminophen results in decreased expression of SLC25A20 mRNA	decreases^expression
Acetylcarnitine	D000108	14992-62-2	SLC25A20	788	protein	Rattus norvegicus	10116	Acetylcarnitine inhibits the reaction [Hydrogen Peroxide results in decreased activity of SLC25A20 protein]	decreases^activity|decreases^reaction
Acetylcysteine	D000111	616-91-1	SLC25A20	788	protein	Homo sapiens	9606	Acetylcysteine inhibits the reaction [Mercuric Chloride results in decreased activity of SLC25A20 protein]	decreases^activity|decreases^reaction
Aconitine	D000157	302-27-2	SLC25A20	788	protein	Rattus norvegicus	10116	Aconitine results in decreased expression of SLC25A20 protein	decreases^expression
Aflatoxin B1	D016604	1162-65-8	SLC25A20	788	protein	Gallus gallus	9031	[Aflatoxin B1 co-treated with Selenium deficiency] results in decreased expression of SLC25A20 protein	affects^cotreatment|decreases^expression
Air Pollutants, Occupational	D000395		SLC25A20	788	mRNA	Homo sapiens	9606	Air Pollutants, Occupational results in decreased expression of SLC25A20 mRNA	decreases^expression
Amiodarone	D000638	1951-25-3	SLC25A20	788	mRNA	Rattus norvegicus	10116	Amiodarone results in decreased expression of SLC25A20 mRNA	decreases^expression
Ampicillin	D000667	69-53-4	SLC25A20	788	protein	Rattus norvegicus	10116	Ampicillin binds to and results in decreased activity of SLC25A20 protein	affects^binding|decreases^activity
Antigens, Polyomavirus Transforming	D000952		SLC25A20	788	mRNA	Mus musculus	10090	Antigens, Polyomavirus Transforming results in decreased expression of SLC25A20 mRNA	decreases^expression
Benzo(a)pyrene	D001564	50-32-8	SLC25A20	788	mRNA	Homo sapiens	9606	Benzo(a)pyrene results in decreased expression of SLC25A20 mRNA	decreases^expression
beta-N-methylamino-L-alanine	C001824		SLC25A20	788	protein	Mus musculus	10090	beta-N-methylamino-L-alanine results in decreased expression of SLC25A20 protein	decreases^expression
bisphenol A	C006780	1980-05-07	SLC25A20	788	mRNA	Rattus norvegicus	10116	bisphenol A results in decreased expression of SLC25A20 mRNA	decreases^expression
BM 13677	C065280	129393-59-5	SLC25A20	788	protein			BM 13677 results in decreased activity of SLC25A20 protein	decreases^activity
BM 42304	C039804	88333-74-8	SLC25A20	788	protein			BM 42304 results in decreased activity of SLC25A20 protein	decreases^activity
Carnitine	D002331		SLC25A20	788	protein	Rattus norvegicus	10116	Carnitine inhibits the reaction [Hydrogen Peroxide results in decreased activity of SLC25A20 protein]	decreases^activity|decreases^reaction
Cefazolin	D002437	25953-19-9	SLC25A20	788	protein	Rattus norvegicus	10116	Cefazolin binds to and results in decreased activity of SLC25A20 protein	affects^binding|decreases^activity
Cefonicid	D015790	61270-58-4	SLC25A20	788	protein	Rattus norvegicus	10116	Cefonicid binds to and results in decreased activity of SLC25A20 protein	affects^binding|decreases^activity
Cephalothin	D002512	153-61-7	SLC25A20	788	protein	Rattus norvegicus	10116	Cephalothin binds to and results in decreased activity of SLC25A20 protein	affects^binding|decreases^activity
chromium hexavalent ion	C074702	18540-29-9	SLC25A20	788	mRNA	Homo sapiens	9606	chromium hexavalent ion results in decreased expression of SLC25A20 mRNA	decreases^expression
cobaltiprotoporphyrin	C007095	14325-03-2	SLC25A20	788	protein	Rattus norvegicus	10116	cobaltiprotoporphyrin inhibits the reaction [Streptozocin results in decreased expression of SLC25A20 protein]	decreases^expression|decreases^reaction
Copper Sulfate	D019327	7758-98-7	SLC25A20	788	mRNA	Homo sapiens	9606	Copper Sulfate results in decreased expression of SLC25A20 mRNA	decreases^expression
Cyclosporine	D016572	59865-13-3	SLC25A20	788	mRNA	Homo sapiens	9606	Cyclosporine results in decreased expression of SLC25A20 mRNA	decreases^expression
Cysteine	D003545	52-90-4	SLC25A20	788	protein	Rattus norvegicus	10116	Cysteine inhibits the reaction [Hydrogen Peroxide results in decreased activity of SLC25A20 protein]	decreases^activity|decreases^reaction
Dibutyl Phthalate	D003993	84-74-2	SLC25A20	788	mRNA	Rattus norvegicus	10116	Dibutyl Phthalate results in decreased expression of SLC25A20 mRNA	decreases^expression
dicrotophos	C000944	3735-78-2	SLC25A20	788	mRNA	Homo sapiens	9606	dicrotophos results in decreased expression of SLC25A20 mRNA	decreases^expression
Diethylhexyl Phthalate	D004051	117-81-7	SLC25A20	788	mRNA	Mus musculus	10090	Diethylhexyl Phthalate results in decreased expression of SLC25A20 mRNA	decreases^expression
dimethyl phthalate	C024629	131-11-3	SLC25A20	788	mRNA	Xenopus tropicalis	8364	dimethyl phthalate results in decreased expression of SLC25A20 mRNA	decreases^expression
Dithioerythritol	D004226	6892-68-8	SLC25A20	788	protein	Danio rerio	7955	Dithioerythritol inhibits the reaction [Mercuric Chloride results in decreased activity of SLC25A20 protein]	decreases^activity|decreases^reaction
Diuron	D004237	330-54-1	SLC25A20	788	mRNA	Homo sapiens	9606	Diuron results in decreased expression of SLC25A20 mRNA	decreases^expression
Doxorubicin	D004317	23214-92-8	SLC25A20	788	mRNA	Rattus norvegicus	10116	Doxorubicin results in decreased expression of SLC25A20 mRNA	decreases^expression
epigallocatechin gallate	C045651	989-51-5	SLC25A20	788	mRNA	Homo sapiens	9606	[potassium chromate(VI) co-treated with epigallocatechin gallate] results in decreased expression of SLC25A20 mRNA	affects^cotreatment|decreases^expression
epoxiconazole	C109476		SLC25A20	788	mRNA	Mus musculus	10090	epoxiconazole results in decreased expression of SLC25A20 mRNA	decreases^expression
Estradiol	D004958	50-28-2	SLC25A20	788	mRNA	Homo sapiens	9606	Estradiol results in decreased expression of SLC25A20 mRNA	decreases^expression
Flutamide	D005485	13311-84-7	SLC25A20	788	mRNA	Mus musculus	10090	Flutamide analog results in decreased expression of SLC25A20 mRNA	decreases^expression
Folic Acid	D005492	59-30-3	SLC25A20	788	mRNA	Mus musculus	10090	[1,2-Dimethylhydrazine co-treated with Folic Acid] results in decreased expression of SLC25A20 mRNA	affects^cotreatment|decreases^expression
Glutathione	D005978	70-18-8	SLC25A20	788	protein	Homo sapiens	9606	Glutathione inhibits the reaction [Mercuric Chloride results in decreased activity of SLC25A20 protein]	decreases^activity|decreases^reaction
glycidyl methacrylate	C007870	106-91-2	SLC25A20	788	protein	Homo sapiens	9606	glycidyl methacrylate results in decreased expression of SLC25A20 protein	decreases^expression
GSK-J4	C000593030		SLC25A20	788	mRNA	Homo sapiens	9606	GSK-J4 results in decreased expression of SLC25A20 mRNA	decreases^expression
GW 4064	C412815		SLC25A20	788	mRNA	Homo sapiens	9606	[GW 4064 co-treated with Oleic Acid] results in decreased expression of SLC25A20 mRNA	affects^cotreatment|decreases^expression
hexabromocyclododecane	C089796	25637-99-4	SLC25A20	788	mRNA	Mus musculus	10090	hexabromocyclododecane results in decreased expression of SLC25A20 mRNA	decreases^expression
Hydrogen Peroxide	D006861	7722-84-1	SLC25A20	788	protein	Rattus norvegicus	10116	Acetylcarnitine inhibits the reaction [Hydrogen Peroxide results in decreased activity of SLC25A20 protein]	decreases^activity|decreases^reaction
Isoproterenol	D007545	7683-59-2	SLC25A20	788	mRNA	Rattus norvegicus	10116	[Isoproterenol co-treated with POSTN protein] results in decreased expression of SLC25A20 mRNA	affects^cotreatment|decreases^expression
lenvatinib	C531958		SLC25A20	788	protein	Mus musculus	10090	lenvatinib results in decreased expression of SLC25A20 protein	decreases^expression
Lipopolysaccharides	D008070		SLC25A20	788	mRNA	Homo sapiens	9606	Lipopolysaccharides results in decreased expression of SLC25A20 mRNA	decreases^expression
Mercuric Chloride	D008627	7487-94-7	SLC25A20	788	protein	Danio rerio	7955	Dithioerythritol inhibits the reaction [Mercuric Chloride results in decreased activity of SLC25A20 protein]	decreases^activity|decreases^reaction
Metformin	D008687	657-24-9	SLC25A20	788	mRNA	Rattus norvegicus	10116	Metformin results in decreased expression of SLC25A20 mRNA	decreases^expression
Methapyrilene	D008701	91-80-5	SLC25A20	788	mRNA	Rattus norvegicus	10116	Methapyrilene results in decreased expression of SLC25A20 mRNA	decreases^expression
methylmercuric chloride	C004925	115-09-3	SLC25A20	788	protein	Homo sapiens	9606	Acetylcysteine inhibits the reaction [methylmercuric chloride results in decreased activity of SLC25A20 protein]	decreases^activity|decreases^reaction
Nickel	D009532	7440-02-0	SLC25A20	788	mRNA	Homo sapiens	9606	Nickel results in decreased expression of SLC25A20 mRNA	decreases^expression
Okadaic Acid	D019319	78111-17-8	SLC25A20	788	mRNA	Homo sapiens	9606	Okadaic Acid results in decreased expression of SLC25A20 mRNA	decreases^expression
Oleic Acid	D019301	112-80-1	SLC25A20	788	mRNA	Homo sapiens	9606	[GW 4064 co-treated with Oleic Acid] results in decreased expression of SLC25A20 mRNA	affects^cotreatment|decreases^expression
Oxygen	D010100	7782-44-7	SLC25A20	788	mRNA	Homo sapiens	9606	Oxygen deficiency results in decreased expression of SLC25A20 mRNA	decreases^expression
perfluorododecanoic acid	C522391		SLC25A20	788	mRNA	Homo sapiens	9606	perfluorododecanoic acid results in decreased expression of SLC25A20 mRNA	decreases^expression
Phenobarbital	D010634	1950-06-06	SLC25A20	788	mRNA	Rattus norvegicus	10116	Phenobarbital results in decreased expression of SLC25A20 mRNA	decreases^expression
Phthalic Acids	D010795		SLC25A20	788	mRNA	Rattus norvegicus	10116	Phthalic Acids results in decreased expression of SLC25A20 mRNA	decreases^expression
Piperacillin	D010878	61477-96-1	SLC25A20	788	protein	Rattus norvegicus	10116	Piperacillin binds to and results in decreased activity of SLC25A20 protein	affects^binding|decreases^activity
potassium chromate(VI)	C027373	7789-00-6	SLC25A20	788	mRNA	Homo sapiens	9606	[potassium chromate(VI) co-treated with epigallocatechin gallate] results in decreased expression of SLC25A20 mRNA	affects^cotreatment|decreases^expression
Pravastatin	D017035	81093-37-0	SLC25A20	788	mRNA	Mus musculus	10090	Pravastatin results in decreased expression of SLC25A20 mRNA	decreases^expression
Progesterone	D011374	57-83-0	SLC25A20	788	mRNA	Bos taurus	9913	Progesterone results in decreased expression of SLC25A20 mRNA	decreases^expression
propiconazole	C045950	60207-90-1	SLC25A20	788	mRNA	Mus musculus	10090	propiconazole results in decreased expression of SLC25A20 mRNA	decreases^expression
Quercetin	D011794	117-39-5	SLC25A20	788	mRNA	Homo sapiens	9606	Quercetin results in decreased expression of SLC25A20 mRNA	decreases^expression
Rosiglitazone	D000077154		SLC25A20	788	mRNA	Homo sapiens	9606	Rosiglitazone results in decreased expression of SLC25A20 mRNA	decreases^expression
Rotenone	D012402	83-79-4	SLC25A20	788	mRNA	Mus musculus	10090	Rotenone results in decreased expression of SLC25A20 mRNA	decreases^expression
Selenium	D012643	7782-49-2	SLC25A20	788	protein	Gallus gallus	9031	[Aflatoxin B1 co-treated with Selenium deficiency] results in decreased expression of SLC25A20 protein	affects^cotreatment|decreases^expression
sodium arsenite	C017947	13768-07-5	SLC25A20	788	mRNA	Mus musculus	10090	sodium arsenite results in decreased expression of SLC25A20 mRNA	decreases^expression
Streptozocin	D013311	18883-66-4	SLC25A20	788	protein	Rattus norvegicus	10116	cobaltiprotoporphyrin inhibits the reaction [Streptozocin results in decreased expression of SLC25A20 protein]	decreases^expression|decreases^reaction
Sunitinib	D000077210		SLC25A20	788	mRNA	Homo sapiens	9606	Sunitinib results in decreased expression of SLC25A20 mRNA	decreases^expression
Tetrachlorodibenzodioxin	D013749	1746-01-6	SLC25A20	788	mRNA	Mus musculus	10090	Tetrachlorodibenzodioxin results in decreased expression of SLC25A20 mRNA	decreases^expression
Tetracycline	D013752	60-54-8	SLC25A20	788	mRNA	Mus musculus	10090	Tetracycline results in decreased expression of SLC25A20 mRNA	decreases^expression
Thalidomide	D013792	50-35-1	SLC25A20	788	mRNA	Mus musculus	10090	Thalidomide results in decreased expression of SLC25A20 mRNA	decreases^expression
Thioacetamide	D013853	62-55-5	SLC25A20	788	mRNA	Cavia porcellus	10141	Thioacetamide results in decreased expression of SLC25A20 mRNA	decreases^expression
Thiram	D013893	137-26-8	SLC25A20	788	mRNA	Danio rerio	7955	Thiram results in decreased expression of SLC25A20 mRNA	decreases^expression
tin mesoporphyrin	C055421	106344-20-1	SLC25A20	788	protein	Rattus norvegicus	10116	tin mesoporphyrin inhibits the reaction [cobaltiprotoporphyrin inhibits the reaction [Streptozocin results in decreased expression of SLC25A20 protein]]	decreases^expression|decreases^reaction
Tobacco Smoke Pollution	D014028		SLC25A20	788	mRNA	Mus musculus	10090	Tobacco Smoke Pollution results in decreased expression of SLC25A20 mRNA	decreases^expression
tris(1,3-dichloro-2-propyl)phosphate	C016805	13674-87-8	SLC25A20	788	mRNA	Homo sapiens	9606	tris(1,3-dichloro-2-propyl)phosphate results in decreased expression of SLC25A20 mRNA	decreases^expression
Urethane	D014520	51-79-6	SLC25A20	788	mRNA	Homo sapiens	9606	Urethane results in decreased expression of SLC25A20 mRNA	decreases^expression
Valproic Acid	D014635	99-66-1	SLC25A20	788	mRNA	Homo sapiens	9606	Valproic Acid results in decreased expression of SLC25A20 mRNA	decreases^expression
Zoledronic Acid	D000077211		SLC25A20	788	mRNA	Mus musculus	10090	Zoledronic Acid results in decreased expression of SLC25A20 mRNA	decreases^expression
1-(2-trifluoromethoxyphenyl)-2-nitroethanone	C576882		SLC25A20	788	mRNA	Rattus norvegicus	10116	1-(2-trifluoromethoxyphenyl)-2-nitroethanone results in increased expression of SLC25A20 mRNA	increases^expression
1-Methyl-3-isobutylxanthine	D015056	28822-58-4	SLC25A20	788	mRNA	Mus musculus	10090	[1-Methyl-3-isobutylxanthine co-treated with Dexamethasone co-treated with INS protein] results in increased expression of SLC25A20 mRNA	affects^cotreatment|increases^expression
2,4,5,2',4',5'-hexachlorobiphenyl	C014024	35065-27-1	SLC25A20	788	mRNA	Mus musculus	10090	[Tetrachlorodibenzodioxin co-treated with 2,4,5,2',4',5'-hexachlorobiphenyl co-treated with Diethylhexyl Phthalate co-treated with bisphenol A] results in increased expression of SLC25A20 mRNA	affects^cotreatment|increases^expression
3,4,3',4'-tetrachlorobiphenyl	C028451		SLC25A20	788	mRNA	Mus musculus	10090	3,4,3',4'-tetrachlorobiphenyl inhibits the reaction [Dietary Fats results in increased expression of SLC25A20 mRNA]	decreases^reaction|increases^expression
(4-(((2-(3-fluoro-4-(trifluoromethyl)phenyl)-4-methyl-1,3-thiazol-5-yl)methyl)sulfanyl)-2-methylphenoxy)acetic acid	C479979		SLC25A20	788	mRNA	Mus musculus	10090	PPARD protein promotes the reaction [(4-(((2-(3-fluoro-4-(trifluoromethyl)phenyl)-4-methyl-1,3-thiazol-5-yl)methyl)sulfanyl)-2-methylphenoxy)acetic acid results in increased expression of SLC25A20 mRNA]	increases^expression|increases^reaction
4,4'-diaminodiphenylmethane	C009505	101-77-9	SLC25A20	788	mRNA	Mus musculus	10090	4,4'-diaminodiphenylmethane results in increased expression of SLC25A20 mRNA	increases^expression
4-(5-benzo(1,3)dioxol-5-yl-4-pyridin-2-yl-1H-imidazol-2-yl)benzamide	C459179		SLC25A20	788	mRNA	Homo sapiens	9606	[NOG protein co-treated with Phenylmercuric Acetate co-treated with dorsomorphin co-treated with 4-(5-benzo(1,3)dioxol-5-yl-4-pyridin-2-yl-1H-imidazol-2-yl)benzamide] results in increased expression of SLC25A20 mRNA	affects^cotreatment|increases^expression
Aconitine	D000157	302-27-2	SLC25A20	788	protein	Rattus norvegicus	10116	Aconitine results in increased expression of SLC25A20 protein	increases^expression
Aflatoxin B1	D016604	1162-65-8	SLC25A20	788	protein	Gallus gallus	9031	Aflatoxin B1 results in increased expression of SLC25A20 protein	increases^expression
aflatoxin B2	C029753	22040-96-6	SLC25A20	788	intron	Homo sapiens	9606	aflatoxin B2 results in decreased methylation of SLC25A20 intron	decreases^methylation
ammonium 2,3,3,3-tetrafluoro-2-(heptafluoropropoxy)-propanoate	C000611729		SLC25A20	788	mRNA	Rattus norvegicus	10116	ammonium 2,3,3,3-tetrafluoro-2-(heptafluoropropoxy)-propanoate results in increased expression of SLC25A20 mRNA	increases^expression
aristolochic acid I	C000228	313-67-7	SLC25A20	788	mRNA	Homo sapiens	9606	aristolochic acid I results in increased expression of SLC25A20 mRNA	increases^expression
benzo(e)pyrene	C026487	192-97-2	SLC25A20	788	intron	Homo sapiens	9606	benzo(e)pyrene results in decreased methylation of SLC25A20 intron	decreases^methylation
bisphenol A	C006780	1980-05-07	SLC25A20	788	mRNA	Danio rerio	7955	bisphenol A results in increased expression of SLC25A20 mRNA	increases^expression
bisphenol AF	C583074		SLC25A20	788	protein	Homo sapiens	9606	bisphenol AF results in increased expression of SLC25A20 protein	increases^expression
bisphenol B	C492482		SLC25A20	788	protein	Homo sapiens	9606	bisphenol B results in increased expression of SLC25A20 protein	increases^expression
bisphenol F	C000611646		SLC25A20	788	protein	Homo sapiens	9606	bisphenol F results in increased expression of SLC25A20 protein	increases^expression
bisphenol S	C543008		SLC25A20	788	mRNA	Mus musculus	10090	bisphenol S results in increased expression of SLC25A20 mRNA	increases^expression
Buspirone	D002065	36505-84-7	SLC25A20	788	mRNA	Rattus norvegicus	10116	Buspirone results in increased expression of SLC25A20 mRNA	increases^expression
Cadmium	D002104	7440-43-9	SLC25A20	788	mRNA	Homo sapiens	9606	[Cadmium Chloride results in increased abundance of Cadmium] which results in increased expression of SLC25A20 mRNA	increases^abundance|increases^expression
Cadmium Chloride	D019256	10108-64-2	SLC25A20	788	mRNA	Homo sapiens	9606	[Cadmium Chloride results in increased abundance of Cadmium] which results in increased expression of SLC25A20 mRNA	increases^abundance|increases^expression
Calcitriol	D002117	32222-06-3	SLC25A20	788	mRNA	Homo sapiens	9606	Calcitriol results in increased expression of SLC25A20 mRNA	increases^expression
chloroacetaldehyde	C004656	107-20-0	SLC25A20	788	mRNA	Homo sapiens	9606	chloroacetaldehyde results in increased expression of SLC25A20 mRNA	increases^expression
Cidofovir	D000077404	113852-37-2	SLC25A20	788	mRNA	Homo sapiens	9606	Cidofovir results in increased expression of SLC25A20 mRNA	increases^expression
ciprofibrate	C019304	52214-84-3	SLC25A20	788	mRNA	Rattus norvegicus	10116	ciprofibrate results in increased expression of SLC25A20 mRNA	increases^expression
Cisplatin	D002945	15663-27-1	SLC25A20	788	mRNA	Homo sapiens	9606	Cisplatin results in increased expression of SLC25A20 mRNA	increases^expression
Clodronic Acid	D004002	10596-23-3	SLC25A20	788	mRNA	Homo sapiens	9606	Clodronic Acid results in increased expression of SLC25A20 mRNA	increases^expression
Clofibrate	D002994	637-07-0	SLC25A20	788	mRNA	Mus musculus	10090	Clofibrate results in increased expression of SLC25A20 mRNA	increases^expression
Corn Oil	D003314	8001-30-7	SLC25A20	788	mRNA	Mus musculus	10090	[bisphenol A co-treated with Resveratrol co-treated with Corn Oil] results in increased expression of SLC25A20 mRNA	affects^cotreatment|increases^expression
DEET	D003671	134-62-3	SLC25A20	788	mRNA	Rattus norvegicus	10116	[Pyridostigmine Bromide co-treated with DEET co-treated with Permethrin] results in increased expression of SLC25A20 mRNA	affects^cotreatment|increases^expression
Dexamethasone	D003907	1950-02-02	SLC25A20	788	mRNA	Mus musculus	10090	[1-Methyl-3-isobutylxanthine co-treated with Dexamethasone co-treated with INS protein] results in increased expression of SLC25A20 mRNA	affects^cotreatment|increases^expression
Dichloroacetic Acid	D003999	79-43-6	SLC25A20	788	mRNA	Mus musculus	10090	Dichloroacetic Acid results in increased expression of SLC25A20 mRNA	increases^expression
Dietary Fats	D004041		SLC25A20	788	mRNA	Mus musculus	10090	3,4,3',4'-tetrachlorobiphenyl inhibits the reaction [Dietary Fats results in increased expression of SLC25A20 mRNA]	decreases^reaction|increases^expression
Diethylhexyl Phthalate	D004051	117-81-7	SLC25A20	788	mRNA	Mus musculus	10090	Diethylhexyl Phthalate results in increased expression of SLC25A20 mRNA	increases^expression
Dihydrotestosterone	D013196	521-18-6	SLC25A20	788	mRNA	Homo sapiens	9606	Dihydrotestosterone results in increased expression of SLC25A20 mRNA	increases^expression
Diquat	D004178	2764-72-9	SLC25A20	788	mRNA	Mus musculus	10090	Diquat results in increased expression of SLC25A20 mRNA	increases^expression
Docosahexaenoic Acids	D004281	25167-62-8	SLC25A20	788	mRNA	Mus musculus	10090	PPARA protein promotes the reaction [Docosahexaenoic Acids results in increased expression of SLC25A20 mRNA]	increases^expression|increases^reaction
dorsomorphin	C516138		SLC25A20	788	mRNA	Homo sapiens	9606	[NOG protein co-treated with Phenylmercuric Acetate co-treated with dorsomorphin co-treated with 4-(5-benzo(1,3)dioxol-5-yl-4-pyridin-2-yl-1H-imidazol-2-yl)benzamide] results in increased expression of SLC25A20 mRNA	affects^cotreatment|increases^expression
Eicosapentaenoic Acid	D015118	1553-41-9	SLC25A20	788	mRNA	Mus musculus	10090	PPARA protein promotes the reaction [Eicosapentaenoic Acid results in increased expression of SLC25A20 mRNA]	increases^expression|increases^reaction
Farnesol	D005204	4602-84-0	SLC25A20	788	mRNA	Homo sapiens	9606	[Farnesol analog co-treated with Oleic Acid] results in increased expression of SLC25A20 mRNA	affects^cotreatment|increases^expression
Fenofibrate	D011345	49562-28-9	SLC25A20	788	mRNA	Homo sapiens	9606	Fenofibrate results in increased expression of SLC25A20 mRNA	increases^expression
fenofibric acid	C006012	26129-32-8	SLC25A20	788	mRNA	Homo sapiens	9606	[fenofibric acid binds to PPARA protein] which results in increased expression of SLC25A20 mRNA	affects^binding|increases^expression
Fenretinide	D017313	65646-68-6	SLC25A20	788	mRNA	Mus musculus	10090	Fenretinide results in increased expression of SLC25A20 mRNA	increases^expression
Finasteride	D018120	98319-26-7	SLC25A20	788	mRNA	Rattus norvegicus	10116	Finasteride results in increased expression of SLC25A20 mRNA	increases^expression
GW 7647	C453899		SLC25A20	788	mRNA	Homo sapiens	9606	[GW 7647 co-treated with Oleic Acid] results in increased expression of SLC25A20 mRNA	affects^cotreatment|increases^expression
Ibuprofen	D007052	15687-27-1	SLC25A20	788	mRNA	Rattus norvegicus	10116	Ibuprofen results in increased expression of SLC25A20 mRNA	increases^expression
Ifosfamide	D007069	3778-73-2	SLC25A20	788	mRNA	Homo sapiens	9606	Ifosfamide results in increased expression of SLC25A20 mRNA	increases^expression
Inulin	D007444	9005-80-5	SLC25A20	788	mRNA	Mus musculus	10090	[perfluorooctane sulfonic acid co-treated with Inulin] results in increased expression of SLC25A20 mRNA	affects^cotreatment|increases^expression
Ketoconazole	D007654	65277-42-1	SLC25A20	788	mRNA	Rattus norvegicus	10116	Ketoconazole results in increased expression of SLC25A20 mRNA	increases^expression
Lamivudine	D019259	134678-17-4	SLC25A20	788	mRNA	Mus musculus	10090	[Zidovudine co-treated with Lamivudine] results in increased expression of SLC25A20 mRNA	affects^cotreatment|increases^expression
Leflunomide	D000077339	75706-12-6	SLC25A20	788	mRNA	Rattus norvegicus	10116	Leflunomide results in increased expression of SLC25A20 mRNA	increases^expression
Lipopolysaccharides	D008070		SLC25A20	788	mRNA	Homo sapiens	9606	[S-(1,2-dichlorovinyl)cysteine affects the susceptibility to Lipopolysaccharides] which results in increased expression of SLC25A20 mRNA	affects^response to substance|increases^expression
Methapyrilene	D008701	91-80-5	SLC25A20	788	intron	Homo sapiens	9606	Methapyrilene results in decreased methylation of SLC25A20 intron	decreases^methylation
mono-(2-ethylhexyl)phthalate	C016599	4376-20-9	SLC25A20	788	mRNA	Mus musculus	10090	mono-(2-ethylhexyl)phthalate results in increased expression of SLC25A20 mRNA	increases^expression
muraglitazar	C500085		SLC25A20	788	mRNA	Rattus norvegicus	10116	muraglitazar results in increased expression of SLC25A20 mRNA	increases^expression
Nanotubes, Carbon	D037742		SLC25A20	788	mRNA	Mus musculus	10090	Nanotubes, Carbon analog results in increased expression of SLC25A20 mRNA	increases^expression
nefazodone	C051752	83366-66-9	SLC25A20	788	mRNA	Rattus norvegicus	10116	nefazodone results in increased expression of SLC25A20 mRNA	increases^expression
nimesulide	C012655	51803-78-2	SLC25A20	788	mRNA	Rattus norvegicus	10116	nimesulide results in increased expression of SLC25A20 mRNA	increases^expression
ochratoxin A	C025589	303-47-9	SLC25A20	788	mRNA	Rattus norvegicus	10116	ochratoxin A results in increased expression of SLC25A20 mRNA	increases^expression
Oleic Acid	D019301	112-80-1	SLC25A20	788	mRNA	Homo sapiens	9606	[Farnesol analog co-treated with Oleic Acid] results in increased expression of SLC25A20 mRNA	affects^cotreatment|increases^expression
O,O-diethyl O-3,5,6-trichloro-2-pyridyl phosphate	C009618	5598-15-2	SLC25A20	788	mRNA	Danio rerio	7955	O,O-diethyl O-3,5,6-trichloro-2-pyridyl phosphate results in increased expression of SLC25A20 mRNA	increases^expression
Palmitic Acid	D019308	1957-10-03	SLC25A20	788	mRNA	Rattus norvegicus	10116	Palmitic Acid results in increased expression of SLC25A20 mRNA	increases^expression
Palm Oil	D000073878		SLC25A20	788	mRNA	Mus musculus	10090	Palm Oil results in increased expression of SLC25A20 mRNA	increases^expression
perfluorohexanesulfonic acid	C471071	355-46-4	SLC25A20	788	mRNA	Mus musculus	10090	perfluorohexanesulfonic acid results in increased expression of SLC25A20 mRNA	increases^expression
perfluoro-n-nonanoic acid	C101816	375-95-1	SLC25A20	788	mRNA	Mus musculus	10090	perfluoro-n-nonanoic acid results in increased expression of SLC25A20 mRNA	increases^expression
perfluorooctane sulfonic acid	C076994	1763-23-1	SLC25A20	788	mRNA	Mus musculus	10090	[perfluorooctane sulfonic acid co-treated with Inulin] results in increased expression of SLC25A20 mRNA	affects^cotreatment|increases^expression
perfluorooctanoic acid	C023036	335-67-1	SLC25A20	788	mRNA	Homo sapiens	9606	perfluorooctanoic acid results in increased expression of SLC25A20 mRNA	increases^expression
Permethrin	D026023	52645-53-1	SLC25A20	788	mRNA	Rattus norvegicus	10116	[Pyridostigmine Bromide co-treated with DEET co-treated with Permethrin] results in increased expression of SLC25A20 mRNA	affects^cotreatment|increases^expression
Phenobarbital	D010634	1950-06-06	SLC25A20	788	mRNA	Rattus norvegicus	10116	Phenobarbital results in increased expression of SLC25A20 mRNA	increases^expression
Phenylmercuric Acetate	D010662	62-38-4	SLC25A20	788	mRNA	Homo sapiens	9606	[NOG protein co-treated with Phenylmercuric Acetate co-treated with dorsomorphin co-treated with 4-(5-benzo(1,3)dioxol-5-yl-4-pyridin-2-yl-1H-imidazol-2-yl)benzamide] results in increased expression of SLC25A20 mRNA	affects^cotreatment|increases^expression
pirinixic acid	C006253	50892-23-4	SLC25A20	788	mRNA	Mus musculus	10090	[pirinixic acid binds to and results in increased activity of PPARA protein] which results in increased expression of SLC25A20 mRNA	affects^binding|increases^activity|increases^expression
Pyridostigmine Bromide	D011729	101-26-8	SLC25A20	788	mRNA	Rattus norvegicus	10116	[Pyridostigmine Bromide co-treated with DEET co-treated with Permethrin] results in increased expression of SLC25A20 mRNA	affects^cotreatment|increases^expression
Resveratrol	D000077185		SLC25A20	788	mRNA	Mus musculus	10090	[bisphenol A co-treated with Resveratrol co-treated with Corn Oil] results in increased expression of SLC25A20 mRNA	affects^cotreatment|increases^expression
Rosiglitazone	D000077154		SLC25A20	788	mRNA	Mus musculus	10090	Rosiglitazone results in increased expression of SLC25A20 mRNA	increases^expression
Rotenone	D012402	83-79-4	SLC25A20	788	mRNA	Rattus norvegicus	10116	Rotenone results in increased expression of SLC25A20 mRNA	increases^expression
S-(1,2-dichlorovinyl)cysteine	C039961	627-72-5	SLC25A20	788	mRNA	Homo sapiens	9606	[S-(1,2-dichlorovinyl)cysteine affects the susceptibility to Lipopolysaccharides] which results in increased expression of SLC25A20 mRNA	affects^response to substance|increases^expression
sodium arsenite	C017947	13768-07-5	SLC25A20	788	mRNA	Homo sapiens	9606	sodium arsenite results in increased expression of SLC25A20 mRNA	increases^expression
squalestatin 1	C075117		SLC25A20	788	mRNA	Mus musculus	10090	squalestatin 1 results in increased expression of SLC25A20 mRNA	increases^expression
tesaglitazar	C501413		SLC25A20	788	mRNA	Rattus norvegicus	10116	tesaglitazar results in increased expression of SLC25A20 mRNA	increases^expression
Testosterone	D013739	58-22-0	SLC25A20	788	mRNA	Homo sapiens	9606	[Testosterone co-treated with Calcitriol] results in increased expression of SLC25A20 mRNA	affects^cotreatment|increases^expression
Tetrachlorodibenzodioxin	D013749	1746-01-6	SLC25A20	788	mRNA	Homo sapiens	9606	Tetrachlorodibenzodioxin results in increased expression of SLC25A20 mRNA	increases^expression
Tetrachloroethylene	D013750	127-18-4	SLC25A20	788	mRNA	Mus musculus	10090	Tetrachloroethylene results in increased expression of SLC25A20 mRNA	increases^expression
Thapsigargin	D019284	67526-95-8	SLC25A20	788	mRNA	Homo sapiens	9606	Thapsigargin results in increased expression of SLC25A20 mRNA	increases^expression
titanium dioxide	C009495	13463-67-7	SLC25A20	788	gene	Mus musculus	10090	titanium dioxide results in decreased methylation of SLC25A20 gene	decreases^methylation
Tobacco Smoke Pollution	D014028		SLC25A20	788	mRNA	Homo sapiens	9606	Tobacco Smoke Pollution results in increased expression of SLC25A20 mRNA	increases^expression
Tretinoin	D014212	302-79-4	SLC25A20	788	mRNA	Homo sapiens	9606	Tretinoin results in increased expression of SLC25A20 mRNA	increases^expression
tributyltin	C011559	688-73-3	SLC25A20	788	mRNA	Macaca mulatta	9544	tributyltin results in increased expression of SLC25A20 mRNA	increases^expression
Trichloroethylene	D014241	1979-01-06	SLC25A20	788	mRNA	Mus musculus	10090	Trichloroethylene results in increased expression of SLC25A20 mRNA	increases^expression
Troglitazone	D000077288	97322-87-7	SLC25A20	788	mRNA	Rattus norvegicus	10116	Troglitazone results in increased expression of SLC25A20 mRNA	increases^expression
Tunicamycin	D014415	11089-65-9	SLC25A20	788	mRNA	Homo sapiens	9606	Tunicamycin results in increased expression of SLC25A20 mRNA	increases^expression
Valproic Acid	D014635	99-66-1	SLC25A20	788	mRNA	Homo sapiens	9606	[NOG protein co-treated with Valproic Acid co-treated with dorsomorphin co-treated with 4-(5-benzo(1,3)dioxol-5-yl-4-pyridin-2-yl-1H-imidazol-2-yl)benzamide] results in increased expression of SLC25A20 mRNA	affects^cotreatment|increases^expression
Zidovudine	D015215	30516-87-1	SLC25A20	788	mRNA	Homo sapiens	9606	Zidovudine results in increased expression of SLC25A20 mRNA	increases^expression
