# Supplementary material for: HLX and SLC25A20: Immunologic regulators bridging ankylosing spondylitis and uveitis via multi-omics integration and machine learning
Source: PLoS One. 2025 Sep 10;20(9):e0332049. doi: 10.1371/journal.pone.0332049 (PMC12422499; doi:10.1371/journal.pone.0332049)
Supplement: S3 Table — (XLSX) [file pone.0332049.s003.xlsx]

## Sheet: Sheet1
# ChemicalName	ChemicalID	CasRN	DiseaseName	DiseaseID	DirectEvidence	InferenceGeneSymbol	InferenceScore	OmimIDs	PubMedIDs
aristolochic acid I	C000228	313-67-7	Spondylitis, Ankylosing	MESH:D013167		ANO6	4.37		22138694
ferric oxide	C000499	1309-37-1	Spondylitis, Ankylosing	MESH:D013167		IL12B	3.52		21743469
GSK-J4	C000593030		Spondylitis, Ankylosing	MESH:D013167		CARD9	3.6		21743469
coagulin-L	C000593591		Spondylitis, Ankylosing	MESH:D013167		IL12B	4.55		21743469
CBP30 compound	C000603860		Spondylitis, Ankylosing	MESH:D013167		IL23R	5.9		17952073|20062062
SZU-101	C000604281		Spondylitis, Ankylosing	MESH:D013167		IL12B	5		21743469
FR900359	C000607068		Spondylitis, Ankylosing	MESH:D013167		ANO6	3.39		22138694
bisphenol F	C000611646		Spondylitis, Ankylosing	MESH:D013167		ANTXR2	2.92		20062062|21743469
ammonium 2,3,3,3-tetrafluoro-2-(heptafluoropropoxy)-propanoate	C000611729		Spondylitis, Ankylosing	MESH:D013167		RUNX3	3.51		21743469
4-hydroxyphenyl 4-isopropoxyphenylsulfone	C000613560		Spondylitis, Ankylosing	MESH:D013167		ANO6	3.41		22138694
peracetylated N-azidoacetylmannosamine	C000622612		Spondylitis, Ankylosing	MESH:D013167		HLA-B	5.07	106300	21743469|22138694|8053961
TAK-243	C000622638		Spondylitis, Ankylosing	MESH:D013167		RUNX3	3.43		21743469
2-(2-(4-heptylphenyl)ethyl)-6-hydroxy-benzoic acid	C000626478		Spondylitis, Ankylosing	MESH:D013167		IL12B	5.04		21743469
fluorene-9-bisphenol	C000655605		Spondylitis, Ankylosing	MESH:D013167		IL23R	4.36		17952073|20062062
sotorasib	C000706028		Spondylitis, Ankylosing	MESH:D013167		ERAP1	5.5		17952073|20062062|21743469|23291587
TL8-506	C000723777		Spondylitis, Ankylosing	MESH:D013167		IL12B	7.13		21743469
N-(1,3-dimethylbutyl)-N'-phenyl-p-phenylenediamine quinone	C000729973		Spondylitis, Ankylosing	MESH:D013167		ERAP1	4.43		17952073|20062062|21743469|23291587
dicrotophos	C000944	3735-78-2	Spondylitis, Ankylosing	MESH:D013167		ERAP2	3.82		33550689
2,4-dinitrobenzenesulfonic acid	C001073	1989-02-01	Spondylitis, Ankylosing	MESH:D013167		PTGER4	4.69		21743469
helenalin	C001329	6754-13-8	Spondylitis, Ankylosing	MESH:D013167		IL12B	4.55		21743469
beta-N-methylamino-L-alanine	C001824		Spondylitis, Ankylosing	MESH:D013167		ERAP1	4.03		17952073|20062062|21743469|23291587
triptolide	C001899	38748-32-2	Spondylitis, Ankylosing	MESH:D013167		ANO6	4.42		22138694
betulin	C002503	473-98-3	Spondylitis, Ankylosing	MESH:D013167		IL12B	4.32		21743469
parthenolide	C002669	29552-41-8	Spondylitis, Ankylosing	MESH:D013167		IL12B	4.11		21743469
geranylgeranyl pyrophosphate	C002963	6699-20-3	Spondylitis, Ankylosing	MESH:D013167		IL12B	4.23		21743469
glycidol	C004312	556-52-5	Spondylitis, Ankylosing	MESH:D013167		RUNX3	3.61		21743469
quinone	C004532	106-51-4	Spondylitis, Ankylosing	MESH:D013167		IL12B	3.97		21743469
testosterone enanthate	C004648		Spondylitis, Ankylosing	MESH:D013167		ERAP2	4.12		33550689
daidzein	C004742	486-66-8	Spondylitis, Ankylosing	MESH:D013167		IL12B	3.6		21743469
farnesyl pyrophosphate	C004808	13058-04-3	Spondylitis, Ankylosing	MESH:D013167		IL12B	4.66		21743469
methylmercuric chloride	C004925	115-09-3	Spondylitis, Ankylosing	MESH:D013167		ERAP1	3.2		17952073|20062062|21743469|23291587
ferulic acid	C004999	1135-24-6	Spondylitis, Ankylosing	MESH:D013167		IL12B	3.81		21743469
folpet	C005020	133-07-3	Spondylitis, Ankylosing	MESH:D013167		PTGER4	3.6		21743469
alternariol	C005197	641-38-3	Spondylitis, Ankylosing	MESH:D013167		PTGER4	4.67		21743469
methyl isothiocyanate	C005227	556-61-6	Spondylitis, Ankylosing	MESH:D013167		IL12B	5.26		21743469
triphenyl phosphate	C005445	115-86-6	Spondylitis, Ankylosing	MESH:D013167		ANO6	7.88		22138694
alpha-pinene	C005451	80-56-8	Spondylitis, Ankylosing	MESH:D013167		ANO6	3.52		22138694
propionaldehyde	C005556	123-38-6	Spondylitis, Ankylosing	MESH:D013167		ANTXR2	4.89		20062062|21743469
tremolite	C005846	14567-73-8	Spondylitis, Ankylosing	MESH:D013167		IL12B	3.47		21743469
2,2,2-trichloroethanol	C005849	115-20-8	Spondylitis, Ankylosing	MESH:D013167		HLA-B	5.5	106300	21743469|22138694|8053961
pirinixic acid	C006253	50892-23-4	Spondylitis, Ankylosing	MESH:D013167		ANO6	4.25		22138694
benzo(b)fluoranthene	C006703	205-99-2	Spondylitis, Ankylosing	MESH:D013167		IL1R2	3.25		20062062
bisphenol A	C006780	1980-05-07	Spondylitis, Ankylosing	MESH:D013167		ANO6	2.7		22138694
chlorophyllin	C007020	15611-43-5	Spondylitis, Ankylosing	MESH:D013167		IL12B	4.06		21743469
cobaltiprotoporphyrin	C007095	14325-03-2	Spondylitis, Ankylosing	MESH:D013167		IL12B	3.72		21743469
deoxynivalenol	C007262	51481-10-8	Spondylitis, Ankylosing	MESH:D013167		ERAP2	3.67		33550689
nitrofen	C007350		Spondylitis, Ankylosing	MESH:D013167		RUNX3	3.48		21743469
dinitrobenzenesulfonic acid	C007488	12379-41-8	Spondylitis, Ankylosing	MESH:D013167		IL12B	4.73		21743469
fluoranthene	C007738	206-44-0	Spondylitis, Ankylosing	MESH:D013167		ANTXR2	3.57		20062062|21743469
geraniol	C007836	624-15-7	Spondylitis, Ankylosing	MESH:D013167		IL1R2	3.67		20062062
lead acetate	C008261	301-04-2	Spondylitis, Ankylosing	MESH:D013167		ANTXR2	4.03		20062062|21743469
methyldithiocarbamate	C008435	144-54-7	Spondylitis, Ankylosing	MESH:D013167		IL12B	4.03		21743469
monodansylcadaverine	C008542	10121-91-2	Spondylitis, Ankylosing	MESH:D013167		IL12B	4.67		21743469
pelargonic acid	C008776	112-05-0	Spondylitis, Ankylosing	MESH:D013167		IL12B	4.28		21743469
pristane	C009042	1921-70-6	Spondylitis, Ankylosing	MESH:D013167		PTGER4	5.36		21743469
sodium arsenate	C009277		Spondylitis, Ankylosing	MESH:D013167		CARD9	3.46		21743469
sodium bisulfite	C009279	7631-90-5	Spondylitis, Ankylosing	MESH:D013167		PTGER4	5.03		21743469
2,5,2',5'-tetrachlorobiphenyl	C009407	35693-99-3	Spondylitis, Ankylosing	MESH:D013167		ANTXR2	3.33		20062062|21743469
titanium dioxide	C009495	13463-67-7	Spondylitis, Ankylosing	MESH:D013167		ANO6	3.9		22138694
4,4'-diaminodiphenylmethane	C009505	101-77-9	Spondylitis, Ankylosing	MESH:D013167		ANO6	4.68		22138694
tributyl phosphate	C009524	126-73-8	Spondylitis, Ankylosing	MESH:D013167		RUNX3	4.54		21743469
2,4,5,2',5'-pentachlorobiphenyl	C009828	37680-73-2	Spondylitis, Ankylosing	MESH:D013167		ANTXR2	3.4		20062062|21743469
decabromobiphenyl ether	C010902	1163-19-5	Spondylitis, Ankylosing	MESH:D013167		IL1R2	3.15		20062062
2-methyl-4-isothiazolin-3-one	C011506	2682-20-4	Spondylitis, Ankylosing	MESH:D013167		ANTXR2	4.93		20062062|21743469
tributyltin	C011559	688-73-3	Spondylitis, Ankylosing	MESH:D013167		PTGER4	3.2		21743469
IMOL S-140	C011582	1330-78-5	Spondylitis, Ankylosing	MESH:D013167		RUNX3	4.79		21743469
8-isoprostaglandin E2	C011987	27415-25-4	Spondylitis, Ankylosing	MESH:D013167		PTGER4	6.71		21743469
ethyl-p-hydroxybenzoate	C012313	120-47-8	Spondylitis, Ankylosing	MESH:D013167		HLA-B	3.69	106300	21743469|22138694|8053961
terbufos	C012568	13071-79-9	Spondylitis, Ankylosing	MESH:D013167		RUNX3	3.7		21743469
trichostatin A	C012589	58880-19-6	Spondylitis, Ankylosing	MESH:D013167		ANTXR2	4.02		20062062|21743469
2-butenal	C012796	4170-30-3	Spondylitis, Ankylosing	MESH:D013167		PTGER4	4.04		21743469
cinnamaldehyde	C012843		Spondylitis, Ankylosing	MESH:D013167		IL12B	3.52		21743469
tris(2-butoxyethyl) phosphate	C013320	78-51-3	Spondylitis, Ankylosing	MESH:D013167		RUNX3	3.56		21743469
benzamil	C013407	2898-76-2	Spondylitis, Ankylosing	MESH:D013167		IL12B	5.07		21743469
mangiferin	C013592	4773-96-0	Spondylitis, Ankylosing	MESH:D013167		IL12B	3.69		21743469
2,4,5,2',4',5'-hexachlorobiphenyl	C014024	35065-27-1	Spondylitis, Ankylosing	MESH:D013167		ANTXR2	3.71		20062062|21743469
3,4-dichloroaniline	C014464	95-76-1	Spondylitis, Ankylosing	MESH:D013167		ANTXR2	7.44		20062062|21743469
beta-lapachone	C014638		Spondylitis, Ankylosing	MESH:D013167		HLA-B	3.51	106300	21743469|22138694|8053961
lipopeptidophosphoglycan	C014643		Spondylitis, Ankylosing	MESH:D013167		IL12B	5.26		21743469
trimellitic acid	C014871	528-44-9	Spondylitis, Ankylosing	MESH:D013167		IL12B	5.66		21743469
arsenite	C015001	15502-74-6	Spondylitis, Ankylosing	MESH:D013167		ANO6	3.45		22138694
neoechinulin	C015380	25644-25-1	Spondylitis, Ankylosing	MESH:D013167		IL1R2	4.75		20062062
schizandrin B	C015499		Spondylitis, Ankylosing	MESH:D013167		IL1R2	3.87		20062062
trimellitic anhydride	C015559	552-30-7	Spondylitis, Ankylosing	MESH:D013167		IL12B	4.87		21743469
pantogab	C016030	1977-33-9	Spondylitis, Ankylosing	MESH:D013167		ANTXR2	3.72		20062062|21743469
N-(1,3-dimethylbutyl)-N'-phenyl-1,4-phenylenediamine	C016096	793-24-8	Spondylitis, Ankylosing	MESH:D013167		ERAP1	3.6		17952073|20062062|21743469|23291587
sodium bichromate	C016104	10588-01-9	Spondylitis, Ankylosing	MESH:D013167		ANTXR2	4.66		20062062|21743469
tinuvin	C016151	3896-11-05	Spondylitis, Ankylosing	MESH:D013167		IL12B	8.51		21743469
mono-(2-ethylhexyl)phthalate	C016599	4376-20-9	Spondylitis, Ankylosing	MESH:D013167		ANTXR2	3.87		20062062|21743469
afimoxifene	C016601	68392-35-8	Spondylitis, Ankylosing	MESH:D013167		PTGER4	3.57		21743469
sulforaphane	C016766		Spondylitis, Ankylosing	MESH:D013167		ANTXR2	4.87		20062062|21743469
tris(1,3-dichloro-2-propyl)phosphate	C016805	13674-87-8	Spondylitis, Ankylosing	MESH:D013167		ANTXR2	4.92		20062062|21743469
zinc chloride	C016837	7646-85-7	Spondylitis, Ankylosing	MESH:D013167		IL12B	3.23		21743469
decamethrin	C017180	52820-00-5	Spondylitis, Ankylosing	MESH:D013167		ANO6	3.48		22138694
fenvalerate	C017690	51630-58-1	Spondylitis, Ankylosing	MESH:D013167		ERAP1	3.93		17952073|20062062|21743469|23291587
zinc protoporphyrin	C017803	15442-64-5	Spondylitis, Ankylosing	MESH:D013167		IL12B	3.78		21743469
sodium arsenite	C017947	13768-07-5	Spondylitis, Ankylosing	MESH:D013167		ANTXR2	3.95		20062062|21743469
vinyl carbamate	C017963	15805-73-9	Spondylitis, Ankylosing	MESH:D013167		PTGER4	4.77		21743469
cobaltous chloride	C018021	7646-79-9	Spondylitis, Ankylosing	MESH:D013167		ERAP1	3.78		17952073|20062062|21743469|23291587
maduramicin	C018091		Spondylitis, Ankylosing	MESH:D013167		IL23R	4.79		17952073|20062062
butyraldehyde	C018475	123-72-8	Spondylitis, Ankylosing	MESH:D013167		ANO6	4.41		22138694
2-ethylhexyldiphenylphosphate	C018535	1241-94-7	Spondylitis, Ankylosing	MESH:D013167		RUNX3	4.58		21743469
oleoresins	C018620		Spondylitis, Ankylosing	MESH:D013167		PTGER4	4.52		21743469
2-tert-butylhydroquinone	C018855	1948-33-0	Spondylitis, Ankylosing	MESH:D013167		IL12B	3.67		21743469
ciprofibrate	C019304	52214-84-3	Spondylitis, Ankylosing	MESH:D013167		IL12B	3.81		21743469
tetrabromobisphenol A	C020806	79-94-7	Spondylitis, Ankylosing	MESH:D013167		IL1R2	3.2		20062062
pyrrolidine dithiocarbamic acid	C020972	25769-03-3	Spondylitis, Ankylosing	MESH:D013167		HLA-B	6.6	106300	21743469|22138694|8053961
adenosine 5'-O-(3-thiotriphosphate)	C022571	35094-46-3	Spondylitis, Ankylosing	MESH:D013167		IL12B	5.2		21743469
2-bromopalmitate	C022776	18263-25-7	Spondylitis, Ankylosing	MESH:D013167		ANO6	4.15		22138694
nickel chloride	C022838	7718-54-9	Spondylitis, Ankylosing	MESH:D013167		CARD9	4.52		21743469
benzo(k)fluoranthene	C022921	207-08-9	Spondylitis, Ankylosing	MESH:D013167		IL1R2	3.51		20062062
3,4,5,3',4'-pentachlorobiphenyl	C023035	57465-28-8	Spondylitis, Ankylosing	MESH:D013167		IL12B	3.44		21743469
perfluorooctanoic acid	C023036	335-67-1	Spondylitis, Ankylosing	MESH:D013167		ANTXR2	3.99		20062062|21743469
2,6-dinitrotoluene	C023514	606-20-2	Spondylitis, Ankylosing	MESH:D013167		ERAP1	3.39		17952073|20062062|21743469|23291587
tobacco tar	C024746		Spondylitis, Ankylosing	MESH:D013167		IL12B	3.55		21743469
sodium sulfite	C025026		Spondylitis, Ankylosing	MESH:D013167		PTGER4	5.51		21743469
fucoxanthin	C025164	3351-86-8	Spondylitis, Ankylosing	MESH:D013167		IL23R	4.86		17952073|20062062
nonylphenol	C025256	25154-52-3	Spondylitis, Ankylosing	MESH:D013167		IL12B	5.14		21743469
manganese chloride	C025340	7773-01-05	Spondylitis, Ankylosing	MESH:D013167		ANTXR2	5.55		20062062|21743469
4-methylhistamine	C025566	36507-31-0	Spondylitis, Ankylosing	MESH:D013167		IL12B	5.11		21743469
ochratoxin A	C025589	303-47-9	Spondylitis, Ankylosing	MESH:D013167		ANO6	9.61		22138694
vinclozolin	C025643	50471-44-8	Spondylitis, Ankylosing	MESH:D013167		CARD9	3.66		21743469
1,2,5,6-dibenzanthracene	C026486	53-70-3	Spondylitis, Ankylosing	MESH:D013167		TBKBP1	3.86		21743469
benzo(e)pyrene	C026487	192-97-2	Spondylitis, Ankylosing	MESH:D013167		ANTXR2	3.68		20062062|21743469
potassium chromate(VI)	C027373	7789-00-6	Spondylitis, Ankylosing	MESH:D013167		ERAP1	3.7		17952073|20062062|21743469|23291587
glucuronoxylomannan	C027478	76082-65-0	Spondylitis, Ankylosing	MESH:D013167		IL12B	5.38		21743469
4-hydroxy-2-nonenal	C027576	29343-52-0	Spondylitis, Ankylosing	MESH:D013167		PTGER4	3.44		21743469
ligustilide	C027820	4431-01-0	Spondylitis, Ankylosing	MESH:D013167		IL12B	4.39		21743469
aflatoxin G1	C027955	1165-39-5	Spondylitis, Ankylosing	MESH:D013167		HLA-B	9.36	106300	21743469|22138694|8053961
nickel monoxide	C028007	1313-99-1	Spondylitis, Ankylosing	MESH:D013167		CARD9	3.99		21743469
cadmium acetate	C028031	543-90-8	Spondylitis, Ankylosing	MESH:D013167		HLA-B	7.22	106300	21743469|22138694|8053961
N-acetyl-4-benzoquinoneimine	C028473	50700-49-7	Spondylitis, Ankylosing	MESH:D013167		IL23R	5.11		17952073|20062062
1,4-bis(2-(3,5-dichloropyridyloxy))benzene	C028474	76150-91-9	Spondylitis, Ankylosing	MESH:D013167		ANTXR2	3.36		20062062|21743469
sym-trinitrobenzene	C029222	99-35-4	Spondylitis, Ankylosing	MESH:D013167		IL12B	5.31		21743469
vinylidene chloride	C029297	75-35-4	Spondylitis, Ankylosing	MESH:D013167		RUNX3	3.45		21743469
lard	C029310	61789-99-9	Spondylitis, Ankylosing	MESH:D013167		IL12B	4.94		21743469
oxophenylarsine	C029341	637-03-6	Spondylitis, Ankylosing	MESH:D013167		IL12B	4.05		21743469
hydrazine	C029424	302-01-2	Spondylitis, Ankylosing	MESH:D013167		PTGER4	4.05		21743469
ferrous chloride	C029451	7758-94-3	Spondylitis, Ankylosing	MESH:D013167		CARD9	5.02		21743469
2,3-bis(3'-hydroxybenzyl)butyrolactone	C029497	76543-15-2	Spondylitis, Ankylosing	MESH:D013167		ANO6	3.71		22138694
aflatoxin B2	C029753	22040-96-6	Spondylitis, Ankylosing	MESH:D013167		IL12B	3.54		21743469
2,2',3',4,4',5-hexachlorobiphenyl	C029790	35065-28-2	Spondylitis, Ankylosing	MESH:D013167		ANTXR2	3.34		20062062|21743469
lead chloride	C029891	7758-95-4	Spondylitis, Ankylosing	MESH:D013167		IL12B	3.79		21743469
cupric chloride	C029892	7447-39-4	Spondylitis, Ankylosing	MESH:D013167		ANTXR2	3.38		20062062|21743469
nickel sulfate	C029938	7786-81-4	Spondylitis, Ankylosing	MESH:D013167		ANTXR2	9.26		20062062|21743469
2-methoxy-5-(2',3',4'-trimethoxyphenyl)tropone	C030370	60423-21-4	Spondylitis, Ankylosing	MESH:D013167		HLA-B	4.04	106300	21743469|22138694|8053961
acetamide	C030686	60-35-5	Spondylitis, Ankylosing	MESH:D013167		ANO6	4.33		22138694
zinc sulfide	C031238	1314-98-3	Spondylitis, Ankylosing	MESH:D013167		IL1R2	4.76		20062062
2-chloroethyl ethyl sulfide	C031278	693-07-2	Spondylitis, Ankylosing	MESH:D013167		IL1R2	4.25		20062062
chlorobenzene	C031294	108-90-7	Spondylitis, Ankylosing	MESH:D013167		IL12B	4.77		21743469
tris(chloroethyl)phosphate	C031324		Spondylitis, Ankylosing	MESH:D013167		RUNX3	4.4		21743469
anthranilic acid	C031385	118-92-3	Spondylitis, Ankylosing	MESH:D013167		IL12B	4.83		21743469
resorcinol	C031389	108-46-3	Spondylitis, Ankylosing	MESH:D013167		IL1R2	4.04		20062062
1,3-butadiene	C031763	106-99-0	Spondylitis, Ankylosing	MESH:D013167		RUNX3	3.54		21743469
enterotoxin B, staphylococcal	C031818	39424-53-8	Spondylitis, Ankylosing	MESH:D013167		IL12B	8.29		21743469
hydroquinone	C031927	123-31-9	Spondylitis, Ankylosing	MESH:D013167		IL12B	3.1		21743469
1-nitropyrene	C032668	5522-43-0	Spondylitis, Ankylosing	MESH:D013167		ANTXR2	4.08		20062062|21743469
methyl salicylate	C033069	119-36-8	Spondylitis, Ankylosing	MESH:D013167		IL12B	4.35		21743469
Menhaden oil	C033266	8002-50-4	Spondylitis, Ankylosing	MESH:D013167		IL12B	5.38		21743469
11-deoxyprostaglandin E1	C034008	37786-00-8	Spondylitis, Ankylosing	MESH:D013167		PTGER4	6.02		21743469
vanadyl sulfate	C034028	27774-13-6	Spondylitis, Ankylosing	MESH:D013167		IL1R2	4.1		20062062
4-amino-2,6-dinitrotoluene	C035207	19406-51-0	Spondylitis, Ankylosing	MESH:D013167		RUNX3	3.81		21743469
dicyclohexyl phthalate	C036042	84-61-7	Spondylitis, Ankylosing	MESH:D013167		CARD9	5.1		21743469
cryptotanshinone	C037886	35825-57-1	Spondylitis, Ankylosing	MESH:D013167		PTGER4	4.83		21743469
ibudilast	C038366	50847-11-5	Spondylitis, Ankylosing	MESH:D013167		IL12B	5.2		21743469
benzyl bromide	C038682	100-39-0	Spondylitis, Ankylosing	MESH:D013167		IL1R2	5.75		20062062
methacrylaldehyde	C039175	78-85-3	Spondylitis, Ankylosing	MESH:D013167		ANO6	3.5		22138694
furan	C039281	110-00-9	Spondylitis, Ankylosing	MESH:D013167		CARD9	3.57		21743469
5-dimethylamiloride	C039465	1214-79-5	Spondylitis, Ankylosing	MESH:D013167		IL12B	5.38		21743469
heptanoyl-gamma-D-glutamyl-L-meso-diaminopimelyl-D-alanine	C039537		Spondylitis, Ankylosing	MESH:D013167		IL12B	5.2		21743469
ethylisopropylamiloride	C039614	1154-25-2	Spondylitis, Ankylosing	MESH:D013167		IL12B	4.83		21743469
S-(1,2-dichlorovinyl)cysteine	C039961	627-72-5	Spondylitis, Ankylosing	MESH:D013167		IL12B	3.8		21743469
phenanthridone	C040601		Spondylitis, Ankylosing	MESH:D013167		IL12B	4.75		21743469
isoliquiritigenin	C040920	961-29-5	Spondylitis, Ankylosing	MESH:D013167		PTGER4	4.33		21743469
diallyl trisulfide	C042577	2050-87-5	Spondylitis, Ankylosing	MESH:D013167		TBKBP1	4.02		21743469
mercuric bromide	C042720	7789-47-1	Spondylitis, Ankylosing	MESH:D013167		ERAP1	4.75		17952073|20062062|21743469|23291587
gallium arsenide	C043055	1303-00-0	Spondylitis, Ankylosing	MESH:D013167		IL12B	4.16		21743469
N-chlorotaurine	C043410	51036-13-6	Spondylitis, Ankylosing	MESH:D013167		IL12B	5.46		21743469
endotoxin, Escherichia coli	C044101	67924-63-4	Spondylitis, Ankylosing	MESH:D013167		IL12B	4.03		21743469
epigallocatechin gallate	C045651	989-51-5	Spondylitis, Ankylosing	MESH:D013167		ANO6	3.47		22138694
propiconazole	C045950	60207-90-1	Spondylitis, Ankylosing	MESH:D013167		ERAP1	3.4		17952073|20062062|21743469|23291587
pentanal	C046012	110-62-3	Spondylitis, Ankylosing	MESH:D013167		ANO6	4.32		22138694
naphthenic acid	C046170	1338-24-5	Spondylitis, Ankylosing	MESH:D013167		IL12B	4.35		21743469
tert-butylphenyl diphenyl phosphate	C046393	56803-37-3	Spondylitis, Ankylosing	MESH:D013167		RUNX3	5		21743469
bryostatin 1	C046785	83314-01-6	Spondylitis, Ankylosing	MESH:D013167		IL12B	4.94		21743469
AH 23848	C046926	81443-73-4	Spondylitis, Ankylosing	MESH:D013167		PTGER4	4.92		21743469
8-hydroxyeicosatetraenoic acid	C047628	73179-96-1	Spondylitis, Ankylosing	MESH:D013167		IL12B	5.38		21743469
butyl bromide	C047757	109-65-9	Spondylitis, Ankylosing	MESH:D013167		IL1R2	6.03		20062062
santicizer 148	C049807	96300-95-7	Spondylitis, Ankylosing	MESH:D013167		RUNX3	4.97		21743469
lipoarabinomannan	C050016		Spondylitis, Ankylosing	MESH:D013167		IL12B	5.16		21743469
1-methylanthracene	C051246	610-48-0	Spondylitis, Ankylosing	MESH:D013167		ANTXR2	3.69		20062062|21743469
nefazodone	C051752	83366-66-9	Spondylitis, Ankylosing	MESH:D013167		ANTXR2	3.37		20062062|21743469
methyl gallate	C052082	99-24-1	Spondylitis, Ankylosing	MESH:D013167		IL12B	5.31		21743469
rebamipide	C052785	111911-87-6	Spondylitis, Ankylosing	MESH:D013167		PTGER4	4.47		21743469
N-bromotaurine	C052954	52316-57-1	Spondylitis, Ankylosing	MESH:D013167		IL12B	5.46		21743469
2,2-dichloroacetyl chloride	C053063	79-36-7	Spondylitis, Ankylosing	MESH:D013167		IL12B	5.26		21743469
lomefloxacin	C053091	98079-51-7	Spondylitis, Ankylosing	MESH:D013167		HLA-B	5.73	106300	21743469|22138694|8053961
6-isopropoxy-9-oxoxanthene-2-carboxylic acid	C053876	33458-93-4	Spondylitis, Ankylosing	MESH:D013167		PTGER4	4.86		21743469
hachimijiogan	C054591		Spondylitis, Ankylosing	MESH:D013167		IL12B	5.31		21743469
caffeic acid phenethyl ester	C055494	104594-70-9	Spondylitis, Ankylosing	MESH:D013167		IL12B	3.42		21743469
2-naphthoylethyltrimethylammonium	C055734	31059-54-8	Spondylitis, Ankylosing	MESH:D013167		IL12B	4.91		21743469
5-(N-methyl-N-isobutyl)amiloride	C056369	96861-65-3	Spondylitis, Ankylosing	MESH:D013167		IL12B	5.38		21743469
cyanoginosin LR	C057862		Spondylitis, Ankylosing	MESH:D013167		HLA-B	3.47	106300	21743469|22138694|8053961
cordycepin	C058120	73-03-0	Spondylitis, Ankylosing	MESH:D013167		PTGER4	3.83		21743469
5-nitro-2-(3-phenylpropylamino)benzoic acid	C058176	107254-86-4	Spondylitis, Ankylosing	MESH:D013167		ANO6	5.46		22138694
arsenic disulfide	C058317	56320-22-0	Spondylitis, Ankylosing	MESH:D013167		ERAP1	3.81		17952073|20062062|21743469|23291587
amphotericin B, deoxycholate drug combination	C059765	87687-70-5	Spondylitis, Ankylosing	MESH:D013167		IL1R2	6		20062062
polyhexamethyleneguanidine	C060540	31961-54-3	Spondylitis, Ankylosing	MESH:D013167		IL12B	8.35		21743469
tamibarotene	C061133	94497-51-5	Spondylitis, Ankylosing	MESH:D013167		TBKBP1	4.02		21743469
U 75302	C062137	119477-85-9	Spondylitis, Ankylosing	MESH:D013167		IL12B	5.55		21743469
zileuton	C063449	132880-11-6	Spondylitis, Ankylosing	MESH:D013167		IL12B	4.17		21743469
juzentaihoto	C063587		Spondylitis, Ankylosing	MESH:D013167		IL12B	5.11		21743469
1,2-dimethyl-4-nitrobenzene	C063609	99-51-4	Spondylitis, Ankylosing	MESH:D013167		IL1R2	5.06		20062062
di-n-butylphosphoric acid	C065087	107-66-4	Spondylitis, Ankylosing	MESH:D013167		ANTXR2	2.93		20062062|21743469
digallic acid	C067648	536-08-3	Spondylitis, Ankylosing	MESH:D013167		ANO6	6.67		22138694
loxoribine	C068562	121288-39-9	Spondylitis, Ankylosing	MESH:D013167		IL12B	5.66		21743469
fullerene C60	C069837	99685-96-8	Spondylitis, Ankylosing	MESH:D013167		TBKBP1	3.67		21743469
bisindolylmaleimide I	C070515		Spondylitis, Ankylosing	MESH:D013167		IL12B	3.77		21743469
BAY u9773	C071435		Spondylitis, Ankylosing	MESH:D013167		IL12B	5.26		21743469
tri-(2-chloroisopropyl)phosphate	C072782	13674-84-5	Spondylitis, Ankylosing	MESH:D013167		RUNX3	4.85		21743469
estradiol 3-benzoate	C074283	50-50-0	Spondylitis, Ankylosing	MESH:D013167		IL1R2	4.57		20062062
amthamine	C076207	142437-67-0	Spondylitis, Ankylosing	MESH:D013167		IL12B	5.46		21743469
terameprocol	C076852	5701-82-6	Spondylitis, Ankylosing	MESH:D013167		IL12B	4.86		21743469
perfluorooctane sulfonic acid	C076994	1763-23-1	Spondylitis, Ankylosing	MESH:D013167		ANTXR2	2.41		20062062|21743469
methylprednisolone aceponate	C078007		Spondylitis, Ankylosing	MESH:D013167		IL12B	5.2		21743469
1-piperonylpiperazine	C078092	32231-06-4	Spondylitis, Ankylosing	MESH:D013167		IL1R2	4.71		20062062
anandamide	C078814	94421-68-8	Spondylitis, Ankylosing	MESH:D013167		IL12B	4.14		21743469
hexyl cinnamic aldehyde	C080043	101-86-0	Spondylitis, Ankylosing	MESH:D013167		IL12B	4.12		21743469
trovafloxacin	C080163	146836-84-2	Spondylitis, Ankylosing	MESH:D013167		ANTXR2	3.35		20062062|21743469
N-(2-cyclohexyloxy-4-nitrophenyl)methanesulfonamide	C080955	123653-11-2	Spondylitis, Ankylosing	MESH:D013167		PTGER4	4.32		21743469
2,4,4'-trichlorobiphenyl	C081766	7012-37-5	Spondylitis, Ankylosing	MESH:D013167		ANTXR2	3.41		20062062|21743469
tocotrienol, delta	C082097	25612-59-3	Spondylitis, Ankylosing	MESH:D013167		IL12B	4.14		21743469
erionite	C083174	12510-42-8	Spondylitis, Ankylosing	MESH:D013167		IL12B	4.17		21743469
triptonide	C084079	38647-11-9	Spondylitis, Ankylosing	MESH:D013167		ANTXR2	5.19		20062062|21743469
Ro 41-5253	C084904	144092-31-9	Spondylitis, Ankylosing	MESH:D013167		IL12B	4.57		21743469
N(6)-(3-iodobenzyl)-5'-N-methylcarboxamidoadenosine	C084956	152918-18-8	Spondylitis, Ankylosing	MESH:D013167		IL12B	4.83		21743469
rottlerin	C085746	1982-08-06	Spondylitis, Ankylosing	MESH:D013167		IL12B	3.95		21743469
pentabromodiphenyl ether	C086401	32534-81-9	Spondylitis, Ankylosing	MESH:D013167		IL12B	2.91		21743469
cylindrospermopsin	C089595	143545-90-8	Spondylitis, Ankylosing	MESH:D013167		IL1R2	3.6		20062062
hexabromocyclododecane	C089796	25637-99-4	Spondylitis, Ankylosing	MESH:D013167		CARD9	3.58		21743469
benzyloxycarbonyl-isoleucyl-glutamyl(O-tert-butyl)-alanyl-leucinal	C090535		Spondylitis, Ankylosing	MESH:D013167		IL12B	5.04		21743469
4-(4-fluorophenyl)-2-(4-hydroxyphenyl)-5-(4-pyridyl)imidazole	C090942		Spondylitis, Ankylosing	MESH:D013167		IL12B	3.82		21743469
bellidifolin	C091291	2798-25-6	Spondylitis, Ankylosing	MESH:D013167		PTGER4	4.86		21743469
CGP 52608	C092451	87958-67-6	Spondylitis, Ankylosing	MESH:D013167		ERAP1	2.94		17952073|20062062|21743469|23291587
GR 159897	C092990		Spondylitis, Ankylosing	MESH:D013167		PTGER4	5.36		21743469
SB 203580	C093642		Spondylitis, Ankylosing	MESH:D013167		IL12B	3.33		21743469
montelukast	C093875	158966-92-8	Spondylitis, Ankylosing	MESH:D013167		IL12B	4.17		21743469
2-(2-amino-3-methoxyphenyl)-4H-1-benzopyran-4-one	C093973		Spondylitis, Ankylosing	MESH:D013167		IL12B	3.33		21743469
3-(indol-3-yl)propionic acid	C095446		Spondylitis, Ankylosing	MESH:D013167		IL12B	4.51		21743469
ferumoxtran-10	C097921		Spondylitis, Ankylosing	MESH:D013167		IL12B	5.8		21743469
JP8 aviation fuel	C098607		Spondylitis, Ankylosing	MESH:D013167		ANO6	8.81		22138694
S 28463	C099445		Spondylitis, Ankylosing	MESH:D013167		IL12B	5.26		21743469
vanillin	C100058	121-33-5	Spondylitis, Ankylosing	MESH:D013167		IL12B	4.24		21743469
chloropicrin	C100187	1976-06-02	Spondylitis, Ankylosing	MESH:D013167		ERAP2	3.85		33550689
KRN 7000	C103873	158021-47-7	Spondylitis, Ankylosing	MESH:D013167		IL12B	6.01		21743469
abacavir	C106538		Spondylitis, Ankylosing	MESH:D013167		HLA-B	4.93	106300	21743469|22138694|8053961
SR 144528	C110630		Spondylitis, Ankylosing	MESH:D013167		IL12B	4.53		21743469
2',3,3',4',5-pentachloro-4-hydroxybiphenyl	C111118		Spondylitis, Ankylosing	MESH:D013167		IL12B	2.8		21743469
brinzolamide	C111827		Spondylitis, Ankylosing	MESH:D013167		HLA-B	5.84	106300	21743469|22138694|8053961
6-formylindolo(3,2-b)carbazole	C111855		Spondylitis, Ankylosing	MESH:D013167		IL23R	4.9		17952073|20062062
U 0126	C113580		Spondylitis, Ankylosing	MESH:D013167		IL12B	3.28		21743469
2-palmitoylglycerol	C114956		Spondylitis, Ankylosing	MESH:D013167		ANO6	3.55		22138694
entinostat	C118739		Spondylitis, Ankylosing	MESH:D013167		ANTXR2	5.43		20062062|21743469
kenpaullone	C119620		Spondylitis, Ankylosing	MESH:D013167		PTGER4	4.65		21743469
sanglifehrin A	C121329		Spondylitis, Ankylosing	MESH:D013167		IL12B	5.38		21743469
VIVIT peptide	C121611		Spondylitis, Ankylosing	MESH:D013167		IL12B	5.31		21743469
resiquimod	C402365		Spondylitis, Ankylosing	MESH:D013167		IL12B	4.58		21743469
TMC 120A	C402696		Spondylitis, Ankylosing	MESH:D013167		IL1R2	4.54		20062062
monomethylarsonous acid	C406082		Spondylitis, Ankylosing	MESH:D013167		HLA-B	6.4	106300	21743469|22138694|8053961
4-cresol sulfate	C408690		Spondylitis, Ankylosing	MESH:D013167		IL12B	4.69		21743469
CPG-oligonucleotide	C408982		Spondylitis, Ankylosing	MESH:D013167		HLA-B	4.26	106300	21743469|22138694|8053961
PCB 180	C410127		Spondylitis, Ankylosing	MESH:D013167		ANTXR2	3.36		20062062|21743469
BAY 11-7085	C416282		Spondylitis, Ankylosing	MESH:D013167		IL12B	4.35		21743469
JTE 907	C422645		Spondylitis, Ankylosing	MESH:D013167		IL12B	4.75		21743469
CpG ODN 1826	C423449		Spondylitis, Ankylosing	MESH:D013167		IL12B	4.77		21743469
AGN 194204	C430898		Spondylitis, Ankylosing	MESH:D013167		IL1R2	4.14		20062062
pyrazolanthrone	C432165		Spondylitis, Ankylosing	MESH:D013167		IL12B	3.39		21743469
1,1-dimethylbutyl-1-deoxy-Delta(9)-THC	C432747		Spondylitis, Ankylosing	MESH:D013167		IL12B	4.23		21743469
lipopolysaccharide, E. coli O26-B6	C433788		Spondylitis, Ankylosing	MESH:D013167		IL12B	3.79		21743469
3-(4-methylphenylsulfonyl)-2-propenenitrile	C434003		Spondylitis, Ankylosing	MESH:D013167		IL12B	3.81		21743469
I-152 compound	C436346		Spondylitis, Ankylosing	MESH:D013167		IL12B	5.55		21743469
lipopolysaccharide, Escherichia coli O111 B4	C440499		Spondylitis, Ankylosing	MESH:D013167		IL12B	3.12		21743469
tricarbonyldichlororuthenium (II) dimer	C447082		Spondylitis, Ankylosing	MESH:D013167		IL12B	4.34		21743469
GW 7647	C453899		Spondylitis, Ankylosing	MESH:D013167		IL12B	4.01		21743469
2-chloro-5-nitrobenzanilide	C457499		Spondylitis, Ankylosing	MESH:D013167		IL12B	3.84		21743469
4-(5-benzo(1,3)dioxol-5-yl-4-pyridin-2-yl-1H-imidazol-2-yl)benzamide	C459179		Spondylitis, Ankylosing	MESH:D013167		ANO6	4.68		22138694
FSL-1 lipoprotein, synthetic	C460864		Spondylitis, Ankylosing	MESH:D013167		IL12B	4.67		21743469
ONO-AE1-329	C461399		Spondylitis, Ankylosing	MESH:D013167		PTGER4	5.61		21743469
N-benzylpiperazine	C461488		Spondylitis, Ankylosing	MESH:D013167		IL1R2	4.59		20062062
perfluorohexanesulfonic acid	C471071	355-46-4	Spondylitis, Ankylosing	MESH:D013167		ANO6	3.63		22138694
dimethylarsinous acid	C472511		Spondylitis, Ankylosing	MESH:D013167		IL1R2	3.92		20062062
erucylphospho-N,N,N-trimethylpropylammonium	C472787		Spondylitis, Ankylosing	MESH:D013167		ANTXR2	3.61		20062062|21743469
OMDM-1 cpd	C474344		Spondylitis, Ankylosing	MESH:D013167		IL12B	5.8		21743469
thieno(2,3-c)isoquinolin-5-one	C475227		Spondylitis, Ankylosing	MESH:D013167		IL12B	4.77		21743469
2,2',4,4',5-brominated diphenyl ether	C477694		Spondylitis, Ankylosing	MESH:D013167		IL12B	4.28		21743469
tofacitinib	C479163		Spondylitis, Ankylosing	MESH:D013167		IL12B	8.22		21743469
procyanidin B3	C479581		Spondylitis, Ankylosing	MESH:D013167		IL12B	4.79		21743469
glucan phosphate	C480175		Spondylitis, Ankylosing	MESH:D013167		IL12B	5.46		21743469
lupane	C480546	464-99-3	Spondylitis, Ankylosing	MESH:D013167		IL12B	5.26		21743469
lipopolysaccharide, E coli O55-B5	C482199		Spondylitis, Ankylosing	MESH:D013167		ANTXR2	6.46		20062062|21743469
nutlin 3	C482205		Spondylitis, Ankylosing	MESH:D013167		ERAP1	4.79		17952073|20062062|21743469|23291587
2,3-bis(4-hydroxyphenyl)-propionitrile	C486182		Spondylitis, Ankylosing	MESH:D013167		PTGER4	4.72		21743469
4,4',4''-(4-propyl-((1)H)-pyrazole-1,3,5-triyl) tris-phenol	C486184		Spondylitis, Ankylosing	MESH:D013167		PTGER4	4.3		21743469
belinostat	C487081		Spondylitis, Ankylosing	MESH:D013167		HLA-B	3.7	106300	21743469|22138694|8053961
4-(4-cyano-2-(2-(4-fluoronaphthalen-1-yl)propionylamino)phenyl)butyric acid	C487890		Spondylitis, Ankylosing	MESH:D013167		PTGER4	6.02		21743469
1-(4-methoxyphenyl)piperazine	C490166		Spondylitis, Ankylosing	MESH:D013167		IL1R2	4.82		20062062
icilin	C490483		Spondylitis, Ankylosing	MESH:D013167		IL12B	4.94		21743469
ICG 001	C492448		Spondylitis, Ankylosing	MESH:D013167		ANTXR2	4.11		20062062|21743469
bisphenol B	C492482		Spondylitis, Ankylosing	MESH:D013167		ANO6	4.21		22138694
abrine	C496492		Spondylitis, Ankylosing	MESH:D013167		CARD9	3.45		21743469
muraglitazar	C500085		Spondylitis, Ankylosing	MESH:D013167		IL1R2	3.68		20062062
tesaglitazar	C501413		Spondylitis, Ankylosing	MESH:D013167		IL1R2	3.64		20062062
apilimod	C504227		Spondylitis, Ankylosing	MESH:D013167		IL12B	4.64		21743469
Pam(3)CSK(4) peptide	C508075		Spondylitis, Ankylosing	MESH:D013167		IL12B	4.33		21743469
L-161982	C508711		Spondylitis, Ankylosing	MESH:D013167		PTGER4	5.81		21743469
Indirubin E804	C509867		Spondylitis, Ankylosing	MESH:D013167		HLA-B	8.82	106300	21743469|22138694|8053961
ormosil	C510784		Spondylitis, Ankylosing	MESH:D013167		ANTXR2	4.43		20062062|21743469
2,2',4,4'-tetrabromodiphenyl ether	C511295		Spondylitis, Ankylosing	MESH:D013167		IL12B	3.11		21743469
Grape Seed Proanthocyanidins	C511402		Spondylitis, Ankylosing	MESH:D013167		ERAP1	3.68		17952073|20062062|21743469|23291587
N'-(3,4-dihydroxybenzylidene)-3-hydroxy-2-naphthahydrazide	C511794		Spondylitis, Ankylosing	MESH:D013167		IL12B	4.63		21743469
pyrachlostrobin	C513428		Spondylitis, Ankylosing	MESH:D013167		ANTXR2	4.49		20062062|21743469
7-bromoindirubin-3'-oxime	C514974		Spondylitis, Ankylosing	MESH:D013167		HLA-B	9.8	106300	21743469|22138694|8053961
dorsomorphin	C516138		Spondylitis, Ankylosing	MESH:D013167		ANO6	4.99		22138694
(4-amino-1,4-dihydro-3-(2-pyridyl)-5-thioxo-1,2,4-triazole)copper(II)	C517041		Spondylitis, Ankylosing	MESH:D013167		RUNX3	3.88		21743469
monomethyl phthalate	C517284		Spondylitis, Ankylosing	MESH:D013167		CARD9	3.84		21743469
2'-hydroxyflavanone	C520534		Spondylitis, Ankylosing	MESH:D013167		IL12B	4.75		21743469
allylpyrocatechol	C523074		Spondylitis, Ankylosing	MESH:D013167		IL12B	5.16		21743469
MRK 003	C523799		Spondylitis, Ankylosing	MESH:D013167		HLA-B	5.25	106300	21743469|22138694|8053961
4(4-(5-nitro-furan-2-ylmethylene)-3,5-dioxo-pyrazolidin-1-yl)-benzoic acid ethyl ester	C523934		Spondylitis, Ankylosing	MESH:D013167		IL12B	4.91		21743469
3,5-bis(2-fluorobenzylidene)piperidin-4-one	C524042		Spondylitis, Ankylosing	MESH:D013167		IL12B	4.14		21743469
N-((4-(5,9-diethoxy-6-oxo-6,8-dihydro-7H-pyrrolo(3,4-g)quinolin-7-yl)-3-methylbenzyl)sulfonyl)-2-(2-methoxyphenyl)acetamide	C528911		Spondylitis, Ankylosing	MESH:D013167		PTGER4	5.81		21743469
3,5-diethoxycarbonyl-1,4-dihydrocollidine	C530773		Spondylitis, Ankylosing	MESH:D013167		IL12B	4.24		21743469
2-(1H-indazol-4-yl)-6-(4-methanesulfonylpiperazin-1-ylmethyl)-4-morpholin-4-ylthieno(3,2-d)pyrimidine	C532162		Spondylitis, Ankylosing	MESH:D013167		PTGER4	3.62		21743469
xinfeng	C533622		Spondylitis, Ankylosing	MESH:D013167	therapeutic				38160870
enzalutamide	C540278		Spondylitis, Ankylosing	MESH:D013167		PTGER4	4.26		21743469
1,2,5,6-tetrabromocyclooctane	C540596		Spondylitis, Ankylosing	MESH:D013167		TBKBP1	4.51		21743469
licochalcone B	C541528		Spondylitis, Ankylosing	MESH:D013167		CARD9	3.89		21743469
bisphenol S	C543008		Spondylitis, Ankylosing	MESH:D013167		ANO6	4.04		22138694
jinfukang	C544151		Spondylitis, Ankylosing	MESH:D013167		ANO6	4.21		22138694
5-(3-(2-(3-hydroxy-4-(3-(trifluoromethyl)phenyl)butyl)-5-oxopyrrolidin-1-yl)propyl)thiophene-2-carboxylate	C545122		Spondylitis, Ankylosing	MESH:D013167		PTGER4	5.9		21743469
MF-310	C545573		Spondylitis, Ankylosing	MESH:D013167		PTGER4	6.71		21743469
alternaramide	C545596		Spondylitis, Ankylosing	MESH:D013167		IL12B	5.31		21743469
R-1,1,1-trifluoro-4-(5-fluoro-2,3-dihydrobenzofuran-7-yl)-4-methyl-2-(((2-methyl-5-quinolyl)amino)methyl)pentan-2-ol	C546413		Spondylitis, Ankylosing	MESH:D013167		IL12B	5.38		21743469
6,2',4'-trimethoxyflavone	C546607		Spondylitis, Ankylosing	MESH:D013167		HLA-B	9.49	106300	21743469|22138694|8053961
brevetoxin 2	C546611		Spondylitis, Ankylosing	MESH:D013167		IL12B	4.34		21743469
gardiquimod	C546771		Spondylitis, Ankylosing	MESH:D013167		IL12B	3.79		21743469
AZM551248	C547126		Spondylitis, Ankylosing	MESH:D013167		ERAP2	3.72		33550689
2-(1'H-indole-3'-carbonyl)thiazole-4-carboxylic acid methyl ester	C548651		Spondylitis, Ankylosing	MESH:D013167		ANTXR2	5.22		20062062|21743469
MK 2206	C548887		Spondylitis, Ankylosing	MESH:D013167		IL12B	4.14		21743469
prothioconazole	C550005		Spondylitis, Ankylosing	MESH:D013167		CARD9	4.75		21743469
CL 075	C551788		Spondylitis, Ankylosing	MESH:D013167		IL12B	4.77		21743469
ganoderic acid C2	C557338		Spondylitis, Ankylosing	MESH:D013167		IL12B	5.31		21743469
MF 592	C557885		Spondylitis, Ankylosing	MESH:D013167		PTGER4	6.36		21743469
diisononyl 1,2-cyclohexanedicarboxylic acid	C558012		Spondylitis, Ankylosing	MESH:D013167		ANO6	5.97		22138694
NSC 689534	C558013		Spondylitis, Ankylosing	MESH:D013167		ERAP1	4.24		17952073|20062062|21743469|23291587
trametinib	C560077		Spondylitis, Ankylosing	MESH:D013167		ERAP1	5.42		17952073|20062062|21743469|23291587
(+)-JQ1 compound	C561695		Spondylitis, Ankylosing	MESH:D013167		ERAP1	8.64		17952073|20062062|21743469|23291587
glutathione-C4	C562006		Spondylitis, Ankylosing	MESH:D013167		IL12B	6.01		21743469
DCB-SLE1	C568335		Spondylitis, Ankylosing	MESH:D013167		IL12B	5.07		21743469
2-chloro-4'-methoxychalcone	C570406		Spondylitis, Ankylosing	MESH:D013167		IL12B	5.26		21743469
NVP-BKM120	C571178		Spondylitis, Ankylosing	MESH:D013167		ERAP1	5.44		17952073|20062062|21743469|23291587
3-(2-hydroxy-4-(2-methylnonan-2-yl)phenyl)cyclohexan-1-ol	C572491		Spondylitis, Ankylosing	MESH:D013167		IL12B	3.52		21743469
1,1,1,3,3,3-hexafluoro-2-(2-fluoro-4'-((4-(pyridin-4-ylmethyl)piperazin-1-yl)methyl)-(1,1'-biphenyl)-4-yl)propan-2-ol	C575715		Spondylitis, Ankylosing	MESH:D013167		IL23R	6.51		17952073|20062062
T16AInh-A01	C578466		Spondylitis, Ankylosing	MESH:D013167		ANO6	6.67		22138694
bisphenol AF	C583074		Spondylitis, Ankylosing	MESH:D013167		ANO6	4.17		22138694
N-(2-(1,1'-bicyclopropyl)-2-ylphenyl)-3-(difluoromethyl)-1-methyl-1H-pyrazole-4-carboxamide	C583365		Spondylitis, Ankylosing	MESH:D013167		IL1R2	3.48		20062062
4-(4-((5-(4,5-dimethyl-2-nitrophenyl)-2-furanyl)methylene)-4,5-dihydro-3-methyl-5-oxo-1H-pyrazol-1-yl)benzoic acid	C584509		Spondylitis, Ankylosing	MESH:D013167		HLA-B	3.84	106300	21743469|22138694|8053961
monochloropropanediol	C585004		Spondylitis, Ankylosing	MESH:D013167		CARD9	4.06		21743469
Aripiprazole	D000068180		Spondylitis, Ankylosing	MESH:D013167		IL1R2	4.01		20062062
Celecoxib	D000068579		Spondylitis, Ankylosing	MESH:D013167		PTGER4	3.58		21743469
Mometasone Furoate	D000068656		Spondylitis, Ankylosing	MESH:D013167		IL12B	4.75		21743469
Bortezomib	D000069286		Spondylitis, Ankylosing	MESH:D013167		CARD9	3.84		21743469
Capecitabine	D000069287		Spondylitis, Ankylosing	MESH:D013167		ERAP2	7.73		33550689
Erlotinib Hydrochloride	D000069347		Spondylitis, Ankylosing	MESH:D013167		IL1R2	4.19		20062062
Palm Oil	D000073878		Spondylitis, Ankylosing	MESH:D013167		ANO6	4.08		22138694
Irinotecan	D000077146		Spondylitis, Ankylosing	MESH:D013167		HLA-B	3.64	106300	21743469|22138694|8053961
Oxaliplatin	D000077150		Spondylitis, Ankylosing	MESH:D013167		ANTXR2	4.23		20062062|21743469
Rosiglitazone	D000077154		Spondylitis, Ankylosing	MESH:D013167		IL12B	3.58		21743469
Sorafenib	D000077157		Spondylitis, Ankylosing	MESH:D013167		RUNX3	4.15		21743469
Resveratrol	D000077185		Spondylitis, Ankylosing	MESH:D013167		HLA-B	2.51	106300	21743469|22138694|8053961
Wortmannin	D000077191	19545-26-7	Spondylitis, Ankylosing	MESH:D013167		IL12B	3.52		21743469
Temozolomide	D000077204	85622-93-1	Spondylitis, Ankylosing	MESH:D013167		ANTXR2	3.8		20062062|21743469
Decitabine	D000077209	2353-33-5	Spondylitis, Ankylosing	MESH:D013167		IL1R2	3.81		20062062
Sunitinib	D000077210		Spondylitis, Ankylosing	MESH:D013167		ANTXR2	3.11		20062062|21743469
Zoledronic Acid	D000077211		Spondylitis, Ankylosing	MESH:D013167		IL1R2	4.1		20062062
Lamotrigine	D000077213	84057-84-1	Spondylitis, Ankylosing	MESH:D013167		HLA-B	4.53	106300	21743469|22138694|8053961
Arsenic Trioxide	D000077237	1327-53-3	Spondylitis, Ankylosing	MESH:D013167		CARD9	5.54		21743469
Meloxicam	D000077239	71125-38-7	Spondylitis, Ankylosing	MESH:D013167		PTGER4	4.45		21743469
Carvedilol	D000077261	72956-09-3	Spondylitis, Ankylosing	MESH:D013167		IL12B	3.62		21743469
Fulvestrant	D000077267	129453-61-8	Spondylitis, Ankylosing	MESH:D013167		PTGER4	3.25		21743469
Pamidronate	D000077268	40391-99-9	Spondylitis, Ankylosing	MESH:D013167	therapeutic				20111975
Lenalidomide	D000077269	191732-72-6	Spondylitis, Ankylosing	MESH:D013167		IL12B	4.28		21743469
Imiquimod	D000077271	99011-02-6	Spondylitis, Ankylosing	MESH:D013167		IL12B	3.84		21743469
Troglitazone	D000077288	97322-87-7	Spondylitis, Ankylosing	MESH:D013167		IL1R2	3.15		20062062
Vorinostat	D000077337		Spondylitis, Ankylosing	MESH:D013167		ERAP1	3.63		17952073|20062062|21743469|23291587
Irbesartan	D000077405	138402-11-6	Spondylitis, Ankylosing	MESH:D013167		ERAP1	4.65		17952073|20062062|21743469|23291587
Alitretinoin	D000077556	5300-03-08	Spondylitis, Ankylosing	MESH:D013167		IL12B	3.4		21743469
Norethindrone Acetate	D000077563	38673-38-0	Spondylitis, Ankylosing	MESH:D013167		IL1R2	4.1		20062062
Bexarotene	D000077610		Spondylitis, Ankylosing	MESH:D013167		PTGER4	3.65		21743469
Etoricoxib	D000077613	202409-33-4	Spondylitis, Ankylosing	MESH:D013167	therapeutic				18084859
Panobinostat	D000077767		Spondylitis, Ankylosing	MESH:D013167		ERAP1	5.79		17952073|20062062|21743469|23291587
Oxcarbazepine	D000078330	28721-07-5	Spondylitis, Ankylosing	MESH:D013167		HLA-B	4.66	106300	21743469|22138694|8053961
Acetaminophen	D000082	103-90-2	Spondylitis, Ankylosing	MESH:D013167		ANO6	5.52		22138694
Glyphosate	D000097797		Spondylitis, Ankylosing	MESH:D013167		CARD9	6.49		21743469
Acetylcysteine	D000111	616-91-1	Spondylitis, Ankylosing	MESH:D013167		IL12B	2.97		21743469
Acetylmuramyl-Alanyl-Isoglutamine	D000119	53678-77-6	Spondylitis, Ankylosing	MESH:D013167		IL12B	4.61		21743469
Acrolein	D000171	107-02-8	Spondylitis, Ankylosing	MESH:D013167		ANO6	5.76		22138694
Acyclovir	D000212	59277-89-3	Spondylitis, Ankylosing	MESH:D013167		IL12B	4.09		21743469
Adenosine	D000241	58-61-7	Spondylitis, Ankylosing	MESH:D013167		IL12B	3.91		21743469
Cyclic AMP	D000242	60-92-4	Spondylitis, Ankylosing	MESH:D013167		IL12B	6.38		21743469
Adenosine Triphosphate	D000255	56-65-5	Spondylitis, Ankylosing	MESH:D013167		IL12B	3.53		21743469
Adrenal Cortex Hormones	D000305		Spondylitis, Ankylosing	MESH:D013167		IL12B	3.79		21743469
Aerosols	D000336		Spondylitis, Ankylosing	MESH:D013167		IL1R2	3.97		20062062
Air Pollutants	D000393		Spondylitis, Ankylosing	MESH:D013167		ANO6	7.02		22138694
Air Pollutants, Occupational	D000395		Spondylitis, Ankylosing	MESH:D013167		ERAP2	3.9		33550689
Ethanol	D000431	64-17-5	Spondylitis, Ankylosing	MESH:D013167		ERAP1	2.68		17952073|20062062|21743469|23291587
Aldehydes	D000447		Spondylitis, Ankylosing	MESH:D013167		HLA-B	3.69	106300	21743469|22138694|8053961
Allergens	D000485		Spondylitis, Ankylosing	MESH:D013167		HLA-B	5.98	106300	21743469|22138694|8053961
Allopurinol	D000493	315-30-0	Spondylitis, Ankylosing	MESH:D013167		HLA-B	4.13	106300	21743469|22138694|8053961
Alloxan	D000496	50-71-5	Spondylitis, Ankylosing	MESH:D013167		IL12B	4.12		21743469
alpha-Chlorohydrin	D000517	96-24-2	Spondylitis, Ankylosing	MESH:D013167		ERAP1	3.44		17952073|20062062|21743469|23291587
Alprostadil	D000527	745-65-3	Spondylitis, Ankylosing	MESH:D013167		PTGER4	4.48		21743469
Aluminum	D000535	7429-90-5	Spondylitis, Ankylosing	MESH:D013167		IL12B	2.84		21743469
Amiloride	D000584	2609-46-3	Spondylitis, Ankylosing	MESH:D013167		IL12B	4.01		21743469
Aminosalicylic Acids	D000636		Spondylitis, Ankylosing	MESH:D013167		IL12B	5.07		21743469
Amiodarone	D000638	1951-25-3	Spondylitis, Ankylosing	MESH:D013167		CARD9	3.62		21743469
Amitrole	D000640	61-82-5	Spondylitis, Ankylosing	MESH:D013167		ERAP1	3.34		17952073|20062062|21743469|23291587
Ammonium Chloride	D000643	12125-02-9	Spondylitis, Ankylosing	MESH:D013167		CARD9	7.74		21743469
Amoxicillin	D000658	26787-78-0	Spondylitis, Ankylosing	MESH:D013167		HLA-B	4.55	106300	21743469|22138694|8053961
Amphetamine	D000661	300-62-9	Spondylitis, Ankylosing	MESH:D013167		IL1R2	3.73		20062062
Amphotericin B	D000666	1397-89-3	Spondylitis, Ankylosing	MESH:D013167		IL1R2	5.76		20062062
Antigens, Bacterial	D000942		Spondylitis, Ankylosing	MESH:D013167		IL12B	9.22		21743469
Antimony	D000965	7440-36-0	Spondylitis, Ankylosing	MESH:D013167		IL12B	3.91		21743469
Antimony Sodium Gluconate	D000967		Spondylitis, Ankylosing	MESH:D013167		IL12B	4.57		21743469
Arsenic	D001151	7440-38-2	Spondylitis, Ankylosing	MESH:D013167		ANO6	5.4		22138694
Aspirin	D001241	50-78-2	Spondylitis, Ankylosing	MESH:D013167		IL12B	4.57		21743469
Atrazine	D001280	1912-24-9	Spondylitis, Ankylosing	MESH:D013167		ANO6	3.38		22138694
Vehicle Emissions	D001335		Spondylitis, Ankylosing	MESH:D013167		ANO6	5		22138694
trans-1,4-Bis(2-chlorobenzaminomethyl)cyclohexane Dihydrochloride	D001371	366-93-8	Spondylitis, Ankylosing	MESH:D013167		IL12B	4.71		21743469
Azacitidine	D001374	320-67-2	Spondylitis, Ankylosing	MESH:D013167		IL12B	5.76		21743469
Azathioprine	D001379	446-86-6	Spondylitis, Ankylosing	MESH:D013167		ANTXR2	4.9		20062062|21743469
Azoxymethane	D001397	25843-45-2	Spondylitis, Ankylosing	MESH:D013167		ANO6	5.87		22138694
Benzene	D001554	71-43-2	Spondylitis, Ankylosing	MESH:D013167		IL12B	4.29		21743469
Benzo(a)pyrene	D001564	50-32-8	Spondylitis, Ankylosing	MESH:D013167		ANO6	3.51		22138694
Benzophenoneidum	D001576	2465-27-2	Spondylitis, Ankylosing	MESH:D013167		ANO6	5.18		22138694
Bilirubin	D001663	635-65-4	Spondylitis, Ankylosing	MESH:D013167		TBKBP1	3.94		21743469
Biological Factors	D001685		Spondylitis, Ankylosing	MESH:D013167		IL1R2	4.08		20062062
Bleomycin	D001761	11056-06-7	Spondylitis, Ankylosing	MESH:D013167		IL12B	3.14		21743469
Blood Glucose	D001786		Spondylitis, Ankylosing	MESH:D013167		IL1R2	3.46		20062062
Boron Compounds	D001896		Spondylitis, Ankylosing	MESH:D013167		PTGER4	4.86		21743469
Buspirone	D002065	36505-84-7	Spondylitis, Ankylosing	MESH:D013167		ANTXR2	3.68		20062062|21743469
Butyrates	D002087		Spondylitis, Ankylosing	MESH:D013167		IL12B	3.66		21743469
Cadmium	D002104	7440-43-9	Spondylitis, Ankylosing	MESH:D013167		ANO6	3.94		22138694
Caffeine	D002110	1958-08-02	Spondylitis, Ankylosing	MESH:D013167		CARD9	3.2		21743469
Calcitriol	D002117	32222-06-3	Spondylitis, Ankylosing	MESH:D013167		IL12B	4.16		21743469
Camptothecin	D002166	7689-03-04	Spondylitis, Ankylosing	MESH:D013167		ERAP2	4.12		33550689
Cannabidiol	D002185	13956-29-1	Spondylitis, Ankylosing	MESH:D013167		ERAP1	3.4		17952073|20062062|21743469|23291587
Cantharidin	D002193	56-25-7	Spondylitis, Ankylosing	MESH:D013167		ANTXR2	3.7		20062062|21743469
Capsaicin	D002211	404-86-4	Spondylitis, Ankylosing	MESH:D013167		IL12B	3.2		21743469
Captan	D002215	133-06-2	Spondylitis, Ankylosing	MESH:D013167		PTGER4	3.68		21743469
Carbamates	D002219		Spondylitis, Ankylosing	MESH:D013167		IL12B	4.55		21743469
Carbamazepine	D002220	298-46-4	Spondylitis, Ankylosing	MESH:D013167		ANO6	4.43		22138694
Carbon Disulfide	D002246	75-15-0	Spondylitis, Ankylosing	MESH:D013167		IL12B	4.31		21743469
Carbon Monoxide	D002248	630-08-0	Spondylitis, Ankylosing	MESH:D013167		IL12B	3.84		21743469
Carbon Tetrachloride	D002251	56-23-5	Spondylitis, Ankylosing	MESH:D013167		ANTXR2	3.19		20062062|21743469
Carmustine	D002330	154-93-8	Spondylitis, Ankylosing	MESH:D013167		IL12B	3.23		21743469
Catechin	D002392	154-23-4	Spondylitis, Ankylosing	MESH:D013167		ERAP1	3.63		17952073|20062062|21743469|23291587
Cefadroxil	D002434	50370-12-2	Spondylitis, Ankylosing	MESH:D013167		HLA-B	5.53	106300	21743469|22138694|8053961
Cellulose	D002482	9004-34-6	Spondylitis, Ankylosing	MESH:D013167		ANTXR2	3.3		20062062|21743469
Chlorine	D002713	7782-50-5	Spondylitis, Ankylosing	MESH:D013167		IL12B	3.38		21743469
Chloroquine	D002738	1954-05-07	Spondylitis, Ankylosing	MESH:D013167		IL12B	3.35		21743469
Cholera Toxin	D002772	9012-63-9	Spondylitis, Ankylosing	MESH:D013167		IL12B	4.58		21743469
Cholesterol, Dietary	D002791		Spondylitis, Ankylosing	MESH:D013167		IL12B	6.44		21743469
Choline	D002794	62-49-7	Spondylitis, Ankylosing	MESH:D013167		ANO6	5.86		22138694
Cisplatin	D002945	15663-27-1	Spondylitis, Ankylosing	MESH:D013167		ANO6	4.83		22138694
Clofibrate	D002994	637-07-0	Spondylitis, Ankylosing	MESH:D013167		ERAP1	3.37		17952073|20062062|21743469|23291587
Clozapine	D003024	5786-21-0	Spondylitis, Ankylosing	MESH:D013167		ERAP1	3.63		17952073|20062062|21743469|23291587
Copper	D003300	7440-50-8	Spondylitis, Ankylosing	MESH:D013167		ANO6	5.63		22138694
Corn Oil	D003314	8001-30-7	Spondylitis, Ankylosing	MESH:D013167		CARD9	7.31		21743469
Coumestrol	D003375	479-13-0	Spondylitis, Ankylosing	MESH:D013167		ANO6	3.53		22138694
Crotalid Venoms	D003435		Spondylitis, Ankylosing	MESH:D013167		IL12B	4.67		21743469
Croton Oil	D003436	8001-28-3	Spondylitis, Ankylosing	MESH:D013167		IL12B	4.01		21743469
Cuprizone	D003471	370-81-0	Spondylitis, Ankylosing	MESH:D013167		ANTXR2	4.5		20062062|21743469
Curcumin	D003474	458-37-7	Spondylitis, Ankylosing	MESH:D013167		IL12B	2.98		21743469
Cyclophosphamide	D003520	50-18-0	Spondylitis, Ankylosing	MESH:D013167		ERAP1	8.2		17952073|20062062|21743469|23291587
Cytotoxins	D003603		Spondylitis, Ankylosing	MESH:D013167		IL12B	5		21743469
Dactinomycin	D003609	50-76-0	Spondylitis, Ankylosing	MESH:D013167		ERAP1	4.49		17952073|20062062|21743469|23291587
Dichlorodiphenyl Dichloroethylene	D003633	72-55-9	Spondylitis, Ankylosing	MESH:D013167		ANO6	7.06		22138694
Demecolcine	D003703	477-30-5	Spondylitis, Ankylosing	MESH:D013167		ANTXR2	6.95		20062062|21743469
Dexamethasone	D003907	1950-02-02	Spondylitis, Ankylosing	MESH:D013167		ANTXR2	2.52		20062062|21743469
Diazinon	D003976	333-41-5	Spondylitis, Ankylosing	MESH:D013167		CARD9	5.24		21743469
Dibutyl Phthalate	D003993	84-74-2	Spondylitis, Ankylosing	MESH:D013167		ANO6	3.41		22138694
Bucladesine	D003994	362-74-3	Spondylitis, Ankylosing	MESH:D013167		IL12B	3.48		21743469
Diclofenac	D004008	15307-86-5	Spondylitis, Ankylosing	MESH:D013167	therapeutic				18084859|3518435
Dieldrin	D004026	60-57-1	Spondylitis, Ankylosing	MESH:D013167		CARD9	4.29		21743469
Dietary Fats	D004041		Spondylitis, Ankylosing	MESH:D013167		ANO6	3.01		22138694
Diethylhexyl Phthalate	D004051	117-81-7	Spondylitis, Ankylosing	MESH:D013167		ANO6	3.01		22138694
Diethylnitrosamine	D004052	55-18-5	Spondylitis, Ankylosing	MESH:D013167		IL12B	3.57		21743469
Diethylstilbestrol	D004054	56-53-1	Spondylitis, Ankylosing	MESH:D013167		IL1R2	3.19		20062062
Digoxin	D004077	20830-75-5	Spondylitis, Ankylosing	MESH:D013167		IL23R	4.77		17952073|20062062
Diltiazem	D004110	42399-41-7	Spondylitis, Ankylosing	MESH:D013167		HLA-B	7.45	106300	21743469|22138694|8053961
Succimer	D004113	304-55-2	Spondylitis, Ankylosing	MESH:D013167		ERAP1	3.53		17952073|20062062|21743469|23291587
Dimethylnitrosamine	D004128	62-75-9	Spondylitis, Ankylosing	MESH:D013167		ERAP1	4.73		17952073|20062062|21743469|23291587
Dinitrochlorobenzene	D004137		Spondylitis, Ankylosing	MESH:D013167		IL12B	5.04		21743469
Dinitrofluorobenzene	D004139	70-34-8	Spondylitis, Ankylosing	MESH:D013167		IL12B	4.08		21743469
Dioxins	D004147		Spondylitis, Ankylosing	MESH:D013167		ANO6	6		22138694
Disulfiram	D004221	97-77-8	Spondylitis, Ankylosing	MESH:D013167		ANO6	6.45		22138694
Diuron	D004237	330-54-1	Spondylitis, Ankylosing	MESH:D013167		ANTXR2	4.46		20062062|21743469
Doxorubicin	D004317	23214-92-8	Spondylitis, Ankylosing	MESH:D013167		ANO6	4.98		22138694
Doxycycline	D004318	564-25-0	Spondylitis, Ankylosing	MESH:D013167		HLA-B	4.26	106300	21743469|22138694|8053961
Drugs, Chinese Herbal	D004365		Spondylitis, Ankylosing	MESH:D013167		IL12B	3.07		21743469
Chlorpyrifos	D004390	2921-88-2	Spondylitis, Ankylosing	MESH:D013167		IL23R	3.36		17952073|20062062
Dust	D004391		Spondylitis, Ankylosing	MESH:D013167		IL12B	3.32		21743469
Fonofos	D004397	944-22-9	Spondylitis, Ankylosing	MESH:D013167		RUNX3	3.71		21743469
Endosulfan	D004726	115-29-7	Spondylitis, Ankylosing	MESH:D013167		IL23R	3.46		17952073|20062062
Enterotoxins	D004768		Spondylitis, Ankylosing	MESH:D013167		IL12B	5.31		21743469
Equilenin	D004855	517-09-9	Spondylitis, Ankylosing	MESH:D013167		IL1R2	4.92		20062062
Erythromycin	D004917	114-07-8	Spondylitis, Ankylosing	MESH:D013167		HLA-B	4.42	106300	21743469|22138694|8053961
Estradiol	D004958	50-28-2	Spondylitis, Ankylosing	MESH:D013167		ANO6	4.87		22138694
Estriol	D004964	50-27-1	Spondylitis, Ankylosing	MESH:D013167		IL12B	3.85		21743469
Ethinyl Estradiol	D004997	57-63-6	Spondylitis, Ankylosing	MESH:D013167		ANTXR2	2.21		20062062|21743469
Ethionamide	D005000	536-33-4	Spondylitis, Ankylosing	MESH:D013167		IL12B	4.69		21743469
Ethyl Methanesulfonate	D005020	62-50-0	Spondylitis, Ankylosing	MESH:D013167		ERAP2	3.88		33550689
Etoposide	D005047	33419-42-0	Spondylitis, Ankylosing	MESH:D013167		HLA-B	5.12	106300	21743469|22138694|8053961
Eugenol	D005054	97-53-0	Spondylitis, Ankylosing	MESH:D013167		HLA-B	9.81	106300	21743469|22138694|8053961
Farnesol	D005204	4602-84-0	Spondylitis, Ankylosing	MESH:D013167		IL1R2	4.29		20062062
Fatty Acids, Unsaturated	D005231		Spondylitis, Ankylosing	MESH:D013167		IL12B	4.1		21743469
Fenoprofen	D005279	31879-05-7	Spondylitis, Ankylosing	MESH:D013167	therapeutic				6803950
Flavonoids	D005419		Spondylitis, Ankylosing	MESH:D013167		IL12B	4.43		21743469
Floxacillin	D005436	5250-39-5	Spondylitis, Ankylosing	MESH:D013167		HLA-B	4.8	106300	21743469|22138694|8053961
Fluorouracil	D005472	51-21-8	Spondylitis, Ankylosing	MESH:D013167		IL12B	2.86		21743469
Flurbiprofen	D005480	5104-49-4	Spondylitis, Ankylosing	MESH:D013167	therapeutic				4595274|4611579
Flutamide	D005485	13311-84-7	Spondylitis, Ankylosing	MESH:D013167		ANO6	3.44		22138694
Folic Acid	D005492	59-30-3	Spondylitis, Ankylosing	MESH:D013167		ANO6	3.16		22138694
Formaldehyde	D005557	50-00-0	Spondylitis, Ankylosing	MESH:D013167		ERAP2	4.17		33550689
Colforsin	D005576	138605-00-2	Spondylitis, Ankylosing	MESH:D013167		IL12B	3.39		21743469
Freund's Adjuvant	D005620	9007-81-2	Spondylitis, Ankylosing	MESH:D013167		IL12B	6.38		21743469
Fructose	D005632	30237-26-4	Spondylitis, Ankylosing	MESH:D013167		IL12B	4.51		21743469
Furosemide	D005665	54-31-9	Spondylitis, Ankylosing	MESH:D013167		HLA-B	6.54	106300	21743469|22138694|8053961
Galactosamine	D005688	7535-00-4	Spondylitis, Ankylosing	MESH:D013167		IL12B	3.89		21743469
Gentamicins	D005839		Spondylitis, Ankylosing	MESH:D013167		ANO6	3.28		22138694
Glafenine	D005897	3820-67-5	Spondylitis, Ankylosing	MESH:D013167		ANTXR2	3.44		20062062|21743469
Glyburide	D005905	10238-21-8	Spondylitis, Ankylosing	MESH:D013167		IL12B	3.81		21743469
Glucosamine	D005944	3416-24-8	Spondylitis, Ankylosing	MESH:D013167		IL1R2	6.6		20062062
Glucose	D005947	50-99-7	Spondylitis, Ankylosing	MESH:D013167		IL12B	5.57		21743469
Glutaral	D005976	111-30-8	Spondylitis, Ankylosing	MESH:D013167		IL1R2	5.1		20062062
Gold	D006046	7440-57-5	Spondylitis, Ankylosing	MESH:D013167		HLA-B	3.79	106300	21743469|22138694|8053961
Haloperidol	D006220	52-86-8	Spondylitis, Ankylosing	MESH:D013167		ERAP1	3.5		17952073|20062062|21743469|23291587
Hemagglutinins	D006388		Spondylitis, Ankylosing	MESH:D013167		IL12B	4.94		21743469
Histamine	D006632	51-45-6	Spondylitis, Ankylosing	MESH:D013167		IL12B	3.83		21743469
Hyaluronic Acid	D006820	9004-61-9	Spondylitis, Ankylosing	MESH:D013167		IL12B	3.68		21743469
Hydralazine	D006830	86-54-4	Spondylitis, Ankylosing	MESH:D013167		HLA-B	3.63	106300	21743469|22138694|8053961
Hydrogen Peroxide	D006861	7722-84-1	Spondylitis, Ankylosing	MESH:D013167		IL12B	3.02		21743469
Hydrogen Sulfide	D006862	7783-06-04	Spondylitis, Ankylosing	MESH:D013167		IL12B	3.53		21743469
Hydroxychloroquine	D006886	118-42-3	Spondylitis, Ankylosing	MESH:D013167		IL12B	3.86		21743469
Ibuprofen	D007052	15687-27-1	Spondylitis, Ankylosing	MESH:D013167	therapeutic				18084859|861066
Ifosfamide	D007069	3778-73-2	Spondylitis, Ankylosing	MESH:D013167		HLA-B	3.94	106300	21743469|22138694|8053961
Indomethacin	D007213	53-86-1	Spondylitis, Ankylosing	MESH:D013167	therapeutic				1096903|3381715|3518435|4164930|4595274|5640611|861066
Industrial Waste	D007220		Spondylitis, Ankylosing	MESH:D013167		IL12B	4.3		21743469
Inulin	D007444	9005-80-5	Spondylitis, Ankylosing	MESH:D013167		ANTXR2	3.33		20062062|21743469
Iron	D007501	7439-89-6	Spondylitis, Ankylosing	MESH:D013167		IL12B	3.26		21743469
Iron Chelating Agents	D007502		Spondylitis, Ankylosing	MESH:D013167		IL12B	5.38		21743469
Isoniazid	D007538	54-85-3	Spondylitis, Ankylosing	MESH:D013167		IL12B	3.51		21743469
Isoproterenol	D007545	7683-59-2	Spondylitis, Ankylosing	MESH:D013167		IL12B	2.95		21743469
Ivermectin	D007559	70288-86-7	Spondylitis, Ankylosing	MESH:D013167		ERAP1	3.26		17952073|20062062|21743469|23291587
Chlordecone	D007631	143-50-0	Spondylitis, Ankylosing	MESH:D013167		ERAP1	3.42		17952073|20062062|21743469|23291587
Latex	D007840		Spondylitis, Ankylosing	MESH:D013167		ERAP2	7.33		33550689
Lead	D007854	7439-92-1	Spondylitis, Ankylosing	MESH:D013167		IL12B	3.35		21743469
Leukotriene B4	D007975	71160-24-2	Spondylitis, Ankylosing	MESH:D013167		IL12B	4.33		21743469
Lipid A	D008050		Spondylitis, Ankylosing	MESH:D013167		IL12B	5.2		21743469
Lipopolysaccharides	D008070		Spondylitis, Ankylosing	MESH:D013167		ERAP2	7.38		33550689
Lithium	D008094	7439-93-2	Spondylitis, Ankylosing	MESH:D013167		ANTXR2	5.68		20062062|21743469
Lithocholic Acid	D008095	434-13-9	Spondylitis, Ankylosing	MESH:D013167		HLA-B	4.01	106300	21743469|22138694|8053961
Malathion	D008294	121-75-5	Spondylitis, Ankylosing	MESH:D013167		IL1R2	3.57		20062062
Manganese	D008345	7439-96-5	Spondylitis, Ankylosing	MESH:D013167		ANTXR2	3.43		20062062|21743469
Mannitol	D008353	69-65-8	Spondylitis, Ankylosing	MESH:D013167		PTGER4	4.2		21743469
Mechlorethamine	D008466		Spondylitis, Ankylosing	MESH:D013167		IL12B	3.67		21743469
Menthol	D008610	1490-04-6	Spondylitis, Ankylosing	MESH:D013167		CARD9	4.19		21743469
Tiopronin	D008625	1953-02-02	Spondylitis, Ankylosing	MESH:D013167		HLA-B	5.36	106300	21743469|22138694|8053961
Mercuric Chloride	D008627	7487-94-7	Spondylitis, Ankylosing	MESH:D013167		ERAP1	3.76		17952073|20062062|21743469|23291587
Methamphetamine	D008694	537-46-2	Spondylitis, Ankylosing	MESH:D013167		ANO6	3.28		22138694
Methapyrilene	D008701	91-80-5	Spondylitis, Ankylosing	MESH:D013167		ANTXR2	4.31		20062062|21743469
Methimazole	D008713	60-56-0	Spondylitis, Ankylosing	MESH:D013167		ANTXR2	4.35		20062062|21743469
Methionine	D008715	63-68-3	Spondylitis, Ankylosing	MESH:D013167		ANO6	5.9		22138694
Methotrexate	D008727	1959-05-02	Spondylitis, Ankylosing	MESH:D013167	therapeutic				10984137
Methoxychlor	D008731	72-43-5	Spondylitis, Ankylosing	MESH:D013167		ANTXR2	3.52		20062062|21743469
Methyl Methanesulfonate	D008741	66-27-3	Spondylitis, Ankylosing	MESH:D013167		ERAP2	2.65		33550689
Methylcholanthrene	D008748	56-49-5	Spondylitis, Ankylosing	MESH:D013167		PTGER4	3.3		21743469
Methylmercury Compounds	D008767		Spondylitis, Ankylosing	MESH:D013167		IL23R	3.93		17952073|20062062
Metolazone	D008788	17560-51-9	Spondylitis, Ankylosing	MESH:D013167		HLA-B	5.34	106300	21743469|22138694|8053961
Mevalonic Acid	D008798	150-97-0	Spondylitis, Ankylosing	MESH:D013167		IL12B	3.98		21743469
Minocycline	D008911	10118-90-8	Spondylitis, Ankylosing	MESH:D013167		HLA-B	4.07	106300	21743469|22138694|8053961
Mitoxantrone	D008942	65271-80-9	Spondylitis, Ankylosing	MESH:D013167		RUNX3	3.99		21743469
Morphine	D009020	57-27-2	Spondylitis, Ankylosing	MESH:D013167		IL12B	3.18		21743469
Mustard Gas	D009151	505-60-2	Spondylitis, Ankylosing	MESH:D013167		IL12B	5.46		21743469
Mycophenolic Acid	D009173	24280-93-1	Spondylitis, Ankylosing	MESH:D013167		IL1R2	4.1		20062062
Mycotoxins	D009183		Spondylitis, Ankylosing	MESH:D013167		IL1R2	4.52		20062062
Nadolol	D009248	42200-33-9	Spondylitis, Ankylosing	MESH:D013167		IL12B	4.75		21743469
Naphthalenes	D009281		Spondylitis, Ankylosing	MESH:D013167		PTGER4	4.36		21743469
Naproxen	D009288	22204-53-1	Spondylitis, Ankylosing	MESH:D013167	therapeutic				1096903|18084859
Nickel	D009532	7440-02-0	Spondylitis, Ankylosing	MESH:D013167		ERAP2	5.12		33550689
Niclosamide	D009534	50-65-7	Spondylitis, Ankylosing	MESH:D013167		PTGER4	3.17		21743469
Nicotine	D009538		Spondylitis, Ankylosing	MESH:D013167		HLA-B	4.17	106300	21743469|22138694|8053961
Niflumic Acid	D009544	4394-00-7	Spondylitis, Ankylosing	MESH:D013167		ANO6	5.09		22138694
Nitric Oxide	D009569	10102-43-9	Spondylitis, Ankylosing	MESH:D013167		IL12B	3.35		21743469
Nitrobenzenes	D009578		Spondylitis, Ankylosing	MESH:D013167		IL1R2	5.01		20062062
o-Phthalaldehyde	D009764	643-79-8	Spondylitis, Ankylosing	MESH:D013167		IL12B	4.37		21743469
Omeprazole	D009853	73590-58-6	Spondylitis, Ankylosing	MESH:D013167		HLA-B	3.81	106300	21743469|22138694|8053961
Ovalbumin	D010047	9006-59-1	Spondylitis, Ankylosing	MESH:D013167		IL12B	7.6		21743469
Oxazolone	D010081	15646-46-5	Spondylitis, Ankylosing	MESH:D013167		HLA-B	9.1	106300	21743469|22138694|8053961
Oxygen	D010100	7782-44-7	Spondylitis, Ankylosing	MESH:D013167		ANTXR2	3.94		20062062|21743469
Ozone	D010126	10028-15-6	Spondylitis, Ankylosing	MESH:D013167		ANO6	6.45		22138694
Paraquat	D010269	4685-14-7	Spondylitis, Ankylosing	MESH:D013167		IL1R2	3.19		20062062
Parathion	D010278	56-38-2	Spondylitis, Ankylosing	MESH:D013167		IL12B	4.41		21743469
Pectins	D010368		Spondylitis, Ankylosing	MESH:D013167		ANTXR2	3.77		20062062|21743469
Penicillamine	D010396	52-67-5	Spondylitis, Ankylosing	MESH:D013167		HLA-B	4.06	106300	21743469|22138694|8053961
Pentachlorophenol	D010416	87-86-5	Spondylitis, Ankylosing	MESH:D013167		ERAP1	3.39		17952073|20062062|21743469|23291587
Peptidoglycan	D010457		Spondylitis, Ankylosing	MESH:D013167		IL12B	4.4		21743469
Perfume	D010476		Spondylitis, Ankylosing	MESH:D013167		IL12B	4.1		21743469
Pesticides	D010575		Spondylitis, Ankylosing	MESH:D013167		ANO6	3.8		22138694
Phenelzine	D010624	51-71-8	Spondylitis, Ankylosing	MESH:D013167		IL12B	3.94		21743469
Phenobarbital	D010634	1950-06-06	Spondylitis, Ankylosing	MESH:D013167		IL1R2	3.2		20062062
Phenylbutazone	D010653	50-33-9	Spondylitis, Ankylosing	MESH:D013167	therapeutic				4425837|4611579|861066
Phenylmercuric Acetate	D010662	62-38-4	Spondylitis, Ankylosing	MESH:D013167		ANO6	4.99		22138694
Phenytoin	D010672	57-41-0	Spondylitis, Ankylosing	MESH:D013167		HLA-B	3.66	106300	21743469|22138694|8053961
Phosphodiesterase Inhibitors	D010726		Spondylitis, Ankylosing	MESH:D013167		IL12B	5.55		21743469
Phthalic Acids	D010795		Spondylitis, Ankylosing	MESH:D013167		RUNX3	3.64		21743469
Picryl Chloride	D010853	88-88-0	Spondylitis, Ankylosing	MESH:D013167		IL12B	4.73		21743469
Pilocarpine	D010862	92-13-7	Spondylitis, Ankylosing	MESH:D013167		IL12B	3.43		21743469
Piroxicam	D010894	36322-90-4	Spondylitis, Ankylosing	MESH:D013167		HLA-B	5.4	106300	21743469|22138694|8053961
Plant Extracts	D010936		Spondylitis, Ankylosing	MESH:D013167		IL12B	2.83		21743469
Plant Oils	D010938		Spondylitis, Ankylosing	MESH:D013167		PTGER4	3.63		21743469
Poly I-C	D011070		Spondylitis, Ankylosing	MESH:D013167		IL12B	3.33		21743469
Polychlorinated Biphenyls	D011078		Spondylitis, Ankylosing	MESH:D013167		PTGER4	3.43		21743469
Polyethylene Glycols	D011092		Spondylitis, Ankylosing	MESH:D013167		ANTXR2	4.15		20062062|21743469
Polymyxin B	D011112	1404-26-8	Spondylitis, Ankylosing	MESH:D013167		IL12B	4.17		21743469
Polysaccharides	D011134		Spondylitis, Ankylosing	MESH:D013167		IL12B	3.99		21743469
Potassium Dichromate	D011192	7778-50-9	Spondylitis, Ankylosing	MESH:D013167		ERAP2	4.6		33550689
Prednisolone	D011239	50-24-8	Spondylitis, Ankylosing	MESH:D013167		IL12B	3.36		21743469
Prednisone	D011241	1953-03-02	Spondylitis, Ankylosing	MESH:D013167		IL12B	3.43		21743469
Fenofibrate	D011345	49562-28-9	Spondylitis, Ankylosing	MESH:D013167		IL12B	3.12		21743469
Progesterone	D011374	57-83-0	Spondylitis, Ankylosing	MESH:D013167		ANTXR2	5.19		20062062|21743469
Propylthiouracil	D011441	51-52-5	Spondylitis, Ankylosing	MESH:D013167		ANTXR2	2.65		20062062|21743469
Puromycin	D011691	53-79-2	Spondylitis, Ankylosing	MESH:D013167		PTGER4	4.7		21743469
Quartz	D011791	14808-60-7	Spondylitis, Ankylosing	MESH:D013167		IL1R2	4.07		20062062
Quercetin	D011794	117-39-5	Spondylitis, Ankylosing	MESH:D013167		ANTXR2	3.92		20062062|21743469
Quinolines	D011804		Spondylitis, Ankylosing	MESH:D013167		PTGER4	5.17		21743469
Ranitidine	D011899	66357-35-5	Spondylitis, Ankylosing	MESH:D013167		IL12B	3.67		21743469
Ribavirin	D012254	36791-04-5	Spondylitis, Ankylosing	MESH:D013167		IL12B	3.77		21743469
Rotenone	D012402	83-79-4	Spondylitis, Ankylosing	MESH:D013167		IL12B	2.82		21743469
Sulfasalazine	D012460	599-79-1	Spondylitis, Ankylosing	MESH:D013167	therapeutic				7869313
Selenium	D012643	7782-49-2	Spondylitis, Ankylosing	MESH:D013167		HLA-B	3.87	106300	21743469|22138694|8053961
Serotonin	D012701	50-67-9	Spondylitis, Ankylosing	MESH:D013167		IL12B	3.74		21743469
Silicon Dioxide	D012822	7631-86-9	Spondylitis, Ankylosing	MESH:D013167		CARD9	3.54		21743469
Silver	D012834	7440-22-4	Spondylitis, Ankylosing	MESH:D013167		IL1R2	3.65		20062062
Smoke	D012906		Spondylitis, Ankylosing	MESH:D013167		ANO6	7.97		22138694
Sodium Dodecyl Sulfate	D012967	151-21-3	Spondylitis, Ankylosing	MESH:D013167		IL12B	5.5		21743469
Soman	D012999	96-64-0	Spondylitis, Ankylosing	MESH:D013167		ANO6	4.65		22138694
Soybean Oil	D013024	8001-22-7	Spondylitis, Ankylosing	MESH:D013167		IL12B	4.75		21743469
Dihydrotestosterone	D013196	521-18-6	Spondylitis, Ankylosing	MESH:D013167		PTGER4	3.27		21743469
Streptozocin	D013311	18883-66-4	Spondylitis, Ankylosing	MESH:D013167		IL12B	2.9		21743469
Sulfadimethoxine	D013412	122-11-2	Spondylitis, Ankylosing	MESH:D013167		ANTXR2	4.18		20062062|21743469
Sulfapyridine	D013427	144-83-2	Spondylitis, Ankylosing	MESH:D013167		IL12B	5.16		21743469
Sulfobromophthalein	D013448	297-83-6	Spondylitis, Ankylosing	MESH:D013167		IL12B	4.6		21743469
Sulfonylurea Compounds	D013453		Spondylitis, Ankylosing	MESH:D013167		PTGER4	5.27		21743469
Sulfur Dioxide	D013458	7446-09-05	Spondylitis, Ankylosing	MESH:D013167		PTGER4	4.03		21743469
Sulindac	D013467	38194-50-2	Spondylitis, Ankylosing	MESH:D013167		HLA-B	3.69	106300	21743469|22138694|8053961
Suramin	D013498	145-63-1	Spondylitis, Ankylosing	MESH:D013167		IL12B	4.54		21743469
T-2 Toxin	D013605	21259-20-1	Spondylitis, Ankylosing	MESH:D013167		ANTXR2	3.61		20062062|21743469
Tamoxifen	D013629	10540-29-1	Spondylitis, Ankylosing	MESH:D013167		HLA-B	3.4	106300	21743469|22138694|8053961
Tea	D013662		Spondylitis, Ankylosing	MESH:D013167		IL1R2	4.46		20062062
Testosterone	D013739	58-22-0	Spondylitis, Ankylosing	MESH:D013167		IL1R2	3.07		20062062
Tetrachlorodibenzodioxin	D013749	1746-01-6	Spondylitis, Ankylosing	MESH:D013167		ANO6	5.44		22138694
Tetradecanoylphorbol Acetate	D013755	16561-29-8	Spondylitis, Ankylosing	MESH:D013167		ANTXR2	7.84		20062062|21743469
Dronabinol	D013759		Spondylitis, Ankylosing	MESH:D013167		IL12B	3.06		21743469
Thalidomide	D013792	50-35-1	Spondylitis, Ankylosing	MESH:D013167		IL12B	3.11		21743469
Theophylline	D013806	58-55-9	Spondylitis, Ankylosing	MESH:D013167		IL12B	3.19		21743469
Thimerosal	D013849	54-64-8	Spondylitis, Ankylosing	MESH:D013167		HLA-B	3.5	106300	21743469|22138694|8053961
Thioacetamide	D013853	62-55-5	Spondylitis, Ankylosing	MESH:D013167		ANO6	6.36		22138694
Thiram	D013893	137-26-8	Spondylitis, Ankylosing	MESH:D013167		ANO6	3.14		22138694
Tin Fluorides	D014002		Spondylitis, Ankylosing	MESH:D013167		IL12B	5		21743469
Tobacco Smoke Pollution	D014028		Spondylitis, Ankylosing	MESH:D013167		ANO6	9.81		22138694
Toluene	D014050	108-88-3	Spondylitis, Ankylosing	MESH:D013167		ANO6	4.72		22138694
Toluene 2,4-Diisocyanate	D014051	584-84-9	Spondylitis, Ankylosing	MESH:D013167		IL12B	3.53		21743469
Toxins, Biological	D014118		Spondylitis, Ankylosing	MESH:D013167		IL1R2	3.57		20062062
Tretinoin	D014212	302-79-4	Spondylitis, Ankylosing	MESH:D013167		ANO6	10.37		22138694
Trichloroethylene	D014241	1979-01-06	Spondylitis, Ankylosing	MESH:D013167		CARD9	2.71		21743469
Triclosan	D014260	3380-34-5	Spondylitis, Ankylosing	MESH:D013167		ERAP2	3.74		33550689
Trifluoperazine	D014268	117-89-5	Spondylitis, Ankylosing	MESH:D013167		IL12B	4.11		21743469
Trinitrobenzenesulfonic Acid	D014302	2508-19-2	Spondylitis, Ankylosing	MESH:D013167		IL12B	5.55		21743469
Tungsten	D014414	7440-33-7	Spondylitis, Ankylosing	MESH:D013167		ANTXR2	3.34		20062062|21743469
Tunicamycin	D014415	11089-65-9	Spondylitis, Ankylosing	MESH:D013167		CARD9	3.72		21743469
Urethane	D014520	51-79-6	Spondylitis, Ankylosing	MESH:D013167		ANTXR2	8.41		20062062|21743469
Valproic Acid	D014635	99-66-1	Spondylitis, Ankylosing	MESH:D013167		ANO6	5.2		22138694
Vanadates	D014638		Spondylitis, Ankylosing	MESH:D013167		ANTXR2	4.5		20062062|21743469
Vancomycin	D014640	1404-90-6	Spondylitis, Ankylosing	MESH:D013167		ANO6	6.09		22138694
Vincristine	D014750		Spondylitis, Ankylosing	MESH:D013167		ERAP2	5.62		33550689
Vitamin E	D014810	1406-18-4	Spondylitis, Ankylosing	MESH:D013167		HLA-B	3.39	106300	21743469|22138694|8053961
Warfarin	D014859	81-81-2	Spondylitis, Ankylosing	MESH:D013167		IL12B	3.06		21743469
Water Pollutants	D014873		Spondylitis, Ankylosing	MESH:D013167		IL12B	4.05		21743469
Zearalenone	D015025	17924-92-4	Spondylitis, Ankylosing	MESH:D013167		IL23R	3.97		17952073|20062062
Zeranol	D015029	26538-44-3	Spondylitis, Ankylosing	MESH:D013167		IL12B	4.39		21743469
Zinc	D015032	7440-66-6	Spondylitis, Ankylosing	MESH:D013167		IL1R2	3.16		20062062
Zinc Oxide	D015034	1314-13-2	Spondylitis, Ankylosing	MESH:D013167		IL12B	3.38		21743469
Zymosan	D015054	9010-72-4	Spondylitis, Ankylosing	MESH:D013167		IL12B	10.96		21743469
1-Methyl-3-isobutylxanthine	D015056	28822-58-4	Spondylitis, Ankylosing	MESH:D013167		ANTXR2	3.29		20062062|21743469
1-Naphthylisothiocyanate	D015058	551-06-4	Spondylitis, Ankylosing	MESH:D013167		ANO6	3.87		22138694
16,16-Dimethylprostaglandin E2	D015064	39746-25-3	Spondylitis, Ankylosing	MESH:D013167		PTGER4	5.21		21743469
2-Acetylaminofluorene	D015073	53-96-3	Spondylitis, Ankylosing	MESH:D013167		IL12B	3.34		21743469
2,4-Dichlorophenoxyacetic Acid	D015084	94-75-7	Spondylitis, Ankylosing	MESH:D013167		IL12B	3.49		21743469
4-Nitroquinoline-1-oxide	D015112	56-57-5	Spondylitis, Ankylosing	MESH:D013167		IL12B	4.06		21743469
5,8,11,14-Eicosatetraynoic Acid	D015117	1191-85-1	Spondylitis, Ankylosing	MESH:D013167		IL12B	4.83		21743469
Eicosapentaenoic Acid	D015118	1553-41-9	Spondylitis, Ankylosing	MESH:D013167		IL12B	3.9		21743469
Mercaptopurine	D015122		Spondylitis, Ankylosing	MESH:D013167		IL23R	4.44		17952073|20062062
7,8-Dihydro-7,8-dihydroxybenzo(a)pyrene 9,10-oxide	D015123	55097-80-8	Spondylitis, Ankylosing	MESH:D013167		ANO6	3.75		22138694
8-Bromo Cyclic Adenosine Monophosphate	D015124	23583-48-4	Spondylitis, Ankylosing	MESH:D013167		ERAP1	3.77		17952073|20062062|21743469|23291587
9,10-Dimethyl-1,2-benzanthracene	D015127	57-97-6	Spondylitis, Ankylosing	MESH:D013167		IL12B	2.91		21743469
Zidovudine	D015215	30516-87-1	Spondylitis, Ankylosing	MESH:D013167		HLA-B	3.71	106300	21743469|22138694|8053961
Dinoprostone	D015232	363-24-6	Spondylitis, Ankylosing	MESH:D013167		IL12B	6.26		21743469
Phorbol 12,13-Dibutyrate	D015240	37558-16-0	Spondylitis, Ankylosing	MESH:D013167		IL12B	4.66		21743469
Gemfibrozil	D015248	25812-30-0	Spondylitis, Ankylosing	MESH:D013167		IL12B	3.9		21743469
Biomarkers	D015415		Spondylitis, Ankylosing	MESH:D013167		ERAP1	4.47		17952073|20062062|21743469|23291587
Isotretinoin	D015474	4759-48-2	Spondylitis, Ankylosing	MESH:D013167		IL1R2	3.43		20062062
Fatty Acids, Omega-3	D015525		Spondylitis, Ankylosing	MESH:D013167		IL12B	3.81		21743469
1-Methyl-4-phenylpyridinium	D015655	48134-75-4	Spondylitis, Ankylosing	MESH:D013167		IL1R2	3.17		20062062
Mifepristone	D015735	84371-65-3	Spondylitis, Ankylosing	MESH:D013167		IL12B	5.21		21743469
Famotidine	D015738	76824-35-6	Spondylitis, Ankylosing	MESH:D013167		IL12B	3.91		21743469
Metribolone	D015741	965-93-5	Spondylitis, Ankylosing	MESH:D013167		PTGER4	3.74		21743469
Ionomycin	D015759	56092-81-0	Spondylitis, Ankylosing	MESH:D013167		ANTXR2	6.66		20062062|21743469
Dextran Sulfate	D016264	9042-14-2	Spondylitis, Ankylosing	MESH:D013167		ANO6	6.22		22138694
Tacrolimus	D016559	109581-93-3	Spondylitis, Ankylosing	MESH:D013167		IL12B	3.19		21743469
Cyclosporine	D016572	59865-13-3	Spondylitis, Ankylosing	MESH:D013167		ANTXR2	3.42		20062062|21743469
Misoprostol	D016595	59122-46-2	Spondylitis, Ankylosing	MESH:D013167		PTGER4	4.5		21743469
Aflatoxin B1	D016604	1162-65-8	Spondylitis, Ankylosing	MESH:D013167		ANO6	3.87		22138694
Oxidopamine	D016627	1199-18-4	Spondylitis, Ankylosing	MESH:D013167		PTGER4	3.99		21743469
Mitomycin	D016685	1950-07-07	Spondylitis, Ankylosing	MESH:D013167		RUNX3	3.81		21743469
Arachidonic Acid	D016718		Spondylitis, Ankylosing	MESH:D013167		IL12B	3.61		21743469
Paclitaxel	D017239		Spondylitis, Ankylosing	MESH:D013167		IL12B	4.47		21743469
Medroxyprogesterone Acetate	D017258	71-58-9	Spondylitis, Ankylosing	MESH:D013167		IL12B	3.34		21743469
Dimaprit	D017259	65119-89-3	Spondylitis, Ankylosing	MESH:D013167		IL12B	4.86		21743469
Fenretinide	D017313	65646-68-6	Spondylitis, Ankylosing	MESH:D013167		ANTXR2	4.07		20062062|21743469
8-Hydroxy-2-(di-n-propylamino)tetralin	D017371	78950-78-4	Spondylitis, Ankylosing	MESH:D013167		IL12B	4.39		21743469
Asbestos, Serpentine	D017632		Spondylitis, Ankylosing	MESH:D013167		IL12B	3.09		21743469
Asbestos, Crocidolite	D017638	12001-28-4	Spondylitis, Ankylosing	MESH:D013167		IL12B	3.2		21743469
Sodium Chloride, Dietary	D017673		Spondylitis, Ankylosing	MESH:D013167		PTGER4	4.23		21743469
4,4'-Diisothiocyanostilbene-2,2'-Disulfonic Acid	D017878	53005-05-3	Spondylitis, Ankylosing	MESH:D013167		ANO6	9.48		22138694
Isocyanates	D017953		Spondylitis, Ankylosing	MESH:D013167		IL12B	4.86		21743469
Itraconazole	D017964	84625-61-6	Spondylitis, Ankylosing	MESH:D013167		IL12B	3.79		21743469
Leukotriene D4	D017998	73836-78-9	Spondylitis, Ankylosing	MESH:D013167		IL12B	4.61		21743469
Sodium Selenite	D018038	10102-18-8	Spondylitis, Ankylosing	MESH:D013167		PTGER4	4.12		21743469
Superantigens	D018089		Spondylitis, Ankylosing	MESH:D013167		IL12B	5.11		21743469
Antirheumatic Agents	D018501		Spondylitis, Ankylosing	MESH:D013167		CARD9	7.04		21743469
N-Methyl-3,4-methylenedioxyamphetamine	D018817	42542-10-9	Spondylitis, Ankylosing	MESH:D013167		ANO6	3.53		22138694
Cadmium Chloride	D019256	10108-64-2	Spondylitis, Ankylosing	MESH:D013167		ANO6	3.15		22138694
Botulinum Toxins, Type A	D019274		Spondylitis, Ankylosing	MESH:D013167		PTGER4	4.55		21743469
Thapsigargin	D019284	67526-95-8	Spondylitis, Ankylosing	MESH:D013167		ANTXR2	6.51		20062062|21743469
Zinc Sulfate	D019287	7733-02-0	Spondylitis, Ankylosing	MESH:D013167		IL23R	4.01		17952073|20062062
Okadaic Acid	D019319	78111-17-8	Spondylitis, Ankylosing	MESH:D013167		CARD9	3.61		21743469
beta-Naphthoflavone	D019324	6051-87-2	Spondylitis, Ankylosing	MESH:D013167		IL1R2	4.47		20062062
Copper Sulfate	D019327	7758-98-7	Spondylitis, Ankylosing	MESH:D013167		ANO6	3.72		22138694
Buthionine Sulfoximine	D019328	5072-26-4	Spondylitis, Ankylosing	MESH:D013167		IL12B	3.43		21743469
Lactic Acid	D019344	50-21-5	Spondylitis, Ankylosing	MESH:D013167		IL1R2	3.15		20062062
Dietary Sucrose	D019422		Spondylitis, Ankylosing	MESH:D013167		IL12B	4.55		21743469
Cosmic Dust	D019443		Spondylitis, Ankylosing	MESH:D013167		IL1R2	4.87		20062062
Glycyrrhizic Acid	D019695	1405-86-3	Spondylitis, Ankylosing	MESH:D013167		IL12B	3.98		21743469
Topotecan	D019772	123948-87-8	Spondylitis, Ankylosing	MESH:D013167		ANTXR2	3.56		20062062|21743469
Mesalamine	D019804	89-57-6	Spondylitis, Ankylosing	MESH:D013167		IL12B	3.89		21743469
1,2-Dimethylhydrazine	D019813	540-73-8	Spondylitis, Ankylosing	MESH:D013167		ANO6	2.21		22138694
Benzoic Acid	D019817		Spondylitis, Ankylosing	MESH:D013167		IL12B	4.23		21743469
Simvastatin	D019821	79902-63-9	Spondylitis, Ankylosing	MESH:D013167		IL12B	5.03		21743469
Genistein	D019833	446-72-0	Spondylitis, Ankylosing	MESH:D013167		IL12B	3.01		21743469
Nitric Oxide Donors	D020030		Spondylitis, Ankylosing	MESH:D013167		IL12B	4.61		21743469
Acrylamide	D020106		Spondylitis, Ankylosing	MESH:D013167		CARD9	3.3		21743469
tert-Butylhydroperoxide	D020122		Spondylitis, Ankylosing	MESH:D013167		HLA-B	3.36	106300	21743469|22138694|8053961
Sirolimus	D020123		Spondylitis, Ankylosing	MESH:D013167		IL12B	3.17		21743469
Butyric Acid	D020148	107-92-6	Spondylitis, Ankylosing	MESH:D013167		HLA-B	4	106300	21743469|22138694|8053961
Salicylic Acid	D020156		Spondylitis, Ankylosing	MESH:D013167		IL12B	4.29		21743469
p-Chloromercuribenzoic Acid	D020245	59-85-8	Spondylitis, Ankylosing	MESH:D013167		ERAP1	3.67		17952073|20062062|21743469|23291587
Ketorolac	D020910	66635-83-4	Spondylitis, Ankylosing	MESH:D013167		PTGER4	4.69		21743469
alpha-Tocopherol	D024502	1959-02-09	Spondylitis, Ankylosing	MESH:D013167		ANO6	4.25		22138694
S-Nitrosoglutathione	D026422	57564-91-7	Spondylitis, Ankylosing	MESH:D013167		ANTXR2	5.65		20062062|21743469
Heymann Nephritis Antigenic Complex	D026541		Spondylitis, Ankylosing	MESH:D013167		PTGER4	6.02		21743469
Pertussis Toxin	D037342		Spondylitis, Ankylosing	MESH:D013167		IL12B	3.96		21743469
Adenylate Cyclase Toxin	D037361		Spondylitis, Ankylosing	MESH:D013167		IL12B	5.31		21743469
Nanotubes, Carbon	D037742		Spondylitis, Ankylosing	MESH:D013167		ANTXR2	3.8		20062062|21743469
Antigens, Dermatophagoides	D039741		Spondylitis, Ankylosing	MESH:D013167		IL12B	3.93		21743469
beta-Glucans	D047071		Spondylitis, Ankylosing	MESH:D013167		IL12B	4.53		21743469
Apigenin	D047310	520-36-5	Spondylitis, Ankylosing	MESH:D013167		IL12B	3.52		21743469
Luteolin	D047311	491-70-3	Spondylitis, Ankylosing	MESH:D013167		IL12B	3.65		21743469
Protein Kinase Inhibitors	D047428		Spondylitis, Ankylosing	MESH:D013167		IL12B	3.61		21743469
Particulate Matter	D052638		Spondylitis, Ankylosing	MESH:D013167		ANO6	5.25		22138694
Soot	D053260		Spondylitis, Ankylosing	MESH:D013167		ANTXR2	6.26		20062062|21743469
Volatile Organic Compounds	D055549		Spondylitis, Ankylosing	MESH:D013167		ANO6	3.51		22138694
Magnetite Nanoparticles	D058185		Spondylitis, Ankylosing	MESH:D013167		ERAP1	3.47		17952073|20062062|21743469|23291587
Vaccines, Virus-Like Particle	D058425		Spondylitis, Ankylosing	MESH:D013167		IL12B	5.04		21743469
Polyphenols	D059808		Spondylitis, Ankylosing	MESH:D013167		ERAP1	10.44		17952073|20062062|21743469|23291587
Fungal Polysaccharides	D062610		Spondylitis, Ankylosing	MESH:D013167		IL12B	3.95		21743469
