# Supplementary material for: HLX and SLC25A20: Immunologic regulators bridging ankylosing spondylitis and uveitis via multi-omics integration and machine learning
Source: PLoS One. 2025 Sep 10;20(9):e0332049. doi: 10.1371/journal.pone.0332049 (PMC12422499; doi:10.1371/journal.pone.0332049)
Supplement: S4 Table — (XLSX) [file pone.0332049.s004.xlsx]

## Sheet: Sheet1
Supplementary Table 4. Molecular Docking Details of Chemicals in Association with HLX and SLC25A20
ChemicalName	InferenceGeneSymbol	Vina score	Cavity volume (Å3)	Center (x, y, z)	Docking size (x, y, z)
Rosiglitazone	HLX	-5.3	460	-41, -3, -2	25, 25, 25
Acetaminophen	HLX	-4.7	460	-41, -3, -2	18, 18, 18
Choline	HLX	-2.9	460	-41, -3, -2	16, 16, 16
Cyclosporine	HLX	-6	460	-41, -3, -2	28, 28, 28
Folic Acid	HLX	-7.5	460	-41, -3, -2	28, 28, 28
Valproic Acid	HLX	-3.8	460	-41, -3, -2	18, 18, 18
Acetaminophen	SLC25A20	-5.5	703	-5, -9, 18	18, 18, 18
Acetylcysteine	SLC25A20	-4.1	703	-5, -9, 18	17, 17, 17
Amiodarone	SLC25A20	-8	3755	6, 6, 2	25, 25, 35
Cyclosporine	SLC25A20	-6.5	703	-5, -9, 18	28, 28, 28
Epigallocatechin gallate	SLC25A20	-8.5	703	-5, -9, 18	22, 22, 22
Estradiol	SLC25A20	-7.7	703	-5, -9, 18	20, 20, 20
Flutamide	SLC25A20	-7	253	-14, -5, 13	20, 20, 20
Folic Acid	SLC25A20	-8.2	703	-5, -9, 18	28, 28, 28
Isoproterenol	SLC25A20	-6.4	703	-5, -9, 18	20, 20, 20
Progesterone	SLC25A20	-7.3	703	-5, -9, 18	21, 21, 21
Quercetin	SLC25A20	-7	703	-5, -9, 18	21, 21, 21
Thalidomide	SLC25A20	-7.1	703	-5, -9, 18	19, 19, 19
Zoledronic Acid	SLC25A20	-5.1	703	-5, -9, 18	18, 18, 18
