# Supplementary material for: HLX and SLC25A20: Immunologic regulators bridging ankylosing spondylitis and uveitis via multi-omics integration and machine learning
Source: PLoS One. 2025 Sep 10;20(9):e0332049. doi: 10.1371/journal.pone.0332049 (PMC12422499; doi:10.1371/journal.pone.0332049)
Supplement: S5 Table — (XLSX) [file pone.0332049.s005.xlsx]

## Sheet: Sheet1
Supplementary Table 5. Detailed information on ankylosing spondylitis (AS) and uveitis databases.
Datasets	Disease	Platform	Control			Case			Sources
			Age (years, mean± SD)	Male	Female	Age (years, mean± SD)	Male	Female
GSE73754	AS	GPL10558	40.7±16.86	10	10	41.48±13.03	27	25	Peripheral Blood
GSE221786	AS	GPL24676	/	4	4	/	11	9	Peripheral Blood
GSE194060	uveitis	GPL24676	39.38±9.55	6	8	40.43±15.36	9	19	Peripheral Blood
GSE195501	uveitis	GPL18573	42.15±13.30	5	8	40.87±13.79	10	13	Peripheral Blood
